# Supplementary material for: 5,5′-Bis(naphthalen-2-yl)-2,2′-bi(1,3,4-oxadiazole)
Source: Acta Crystallogr Sect E Struct Rep Online. 2011 Nov 19;67(Pt 12):o3360. doi: 10.1107/S1600536811048513 (PMC3239005; doi:10.1107/S1600536811048513)
Supplement: Supplementary file 1 [file e-67-o3360-sup1.cif]

##############################################################################
#                                                                            #
# This CIF contains the data in a paper accepted for publication in          #
# Acta Crystallographica Section E. It conforms to the requirements of       #
# Notes for Authors for Acta Crystallographica Section E, and has been       #
# peer reviewed under the auspices of the IUCr Commission on Journals.       #
#                                                                            #
# Full details of the Crystallographic Information File format               #
# are given in the paper "The Crystallographic Information File (CIF):       #
# a New Standard Archive File for Crystallography" by S. R. Hall, F. H.      #
# Allen and I. D. Brown [Acta Cryst. (1991), A47, 655-685].                  #
#                                                                            #
# The current version of the core CIF dictionary is obtainable from          #
# ftp://ftp.iucr.org/pub/cif_core.dic.                                       #
#                                                                            #
# Software is freely available for graphical display of the structure(s)     #
# in this CIF. For information consult the CIF software page                 #
# http://www.iucr.org/resources/cif/software.                                #
#                                                                            #
# This file may be used for bona fide research purposes within the           #
# scientific community so long as proper attribution is given to the journal # 
# article from which it was obtained.                                        #
#                                                                            #
##############################################################################
data_I
_audit_creation_method     SHELXL-97
_chemical_name_systematic
;
5,5'-Bis(naphthalen-2-yl)-2,2'-bi(1,3,4-oxadiazole)
;
_chemical_name_common     ?
_chemical_formula_moiety     'C24 H14 N4 O2'
_chemical_formula_sum     'C24 H14 N4 O2'
_chemical_formula_iupac     'C24 H14 N4 O2'
_chemical_formula_weight     390.39
_chemical_melting_point     ?
_symmetry_cell_setting     monoclinic
_symmetry_space_group_name_H-M     'P 21/c'
_symmetry_space_group_name_Hall     '-P 2ybc'
loop_
    _symmetry_equiv_pos_as_xyz
    'x, y, z'
    '-x, y+1/2, -z+1/2'
    '-x, -y, -z'
    'x, -y-1/2, z-1/2'
_cell_length_a     7.8982(16)
_cell_length_b     5.7107(11)
_cell_length_c     21.503(5)
_cell_angle_alpha     90.00
_cell_angle_beta     109.82(3)
_cell_angle_gamma     90.00
_cell_volume     912.4(3)
_cell_formula_units_Z     2
_cell_measurement_reflns_used     ?
_cell_measurement_theta_min     ?
_cell_measurement_theta_max     ?
_cell_measurement_temperature     293(2)
_exptl_crystal_description     block
_exptl_crystal_colour     colourless
_exptl_crystal_size_max     0.18
_exptl_crystal_size_mid     0.14
_exptl_crystal_size_min     0.12
_exptl_crystal_density_diffrn     1.421
_exptl_crystal_density_meas     ?
_exptl_crystal_density_method     'not measured'
_exptl_crystal_F_000     404
_exptl_absorpt_coefficient_mu     0.094
_exptl_absorpt_correction_type     multi-scan
_exptl_absorpt_process_details     '(ABSCOR; Higashi, 1995)'
_exptl_absorpt_correction_T_min     0.9833
_exptl_absorpt_correction_T_max     0.9888
_exptl_special_details     ?
_diffrn_ambient_temperature     293(2)
_diffrn_radiation_type     MoK\a
_diffrn_radiation_wavelength     0.71073
_diffrn_radiation_monochromator     graphite
_diffrn_measurement_device_type     'Rigaku R-AXIS RAPID'
_diffrn_measurement_method     '\w scans'
_diffrn_detector_area_resol_mean     ?
_diffrn_reflns_number     8518
_diffrn_reflns_av_R_equivalents     0.0297
_diffrn_reflns_av_sigmaI/netI     0.0267
_diffrn_reflns_theta_min     3.71
_diffrn_reflns_theta_max     27.48
_diffrn_reflns_theta_full     27.48
_diffrn_measured_fraction_theta_max     0.996
_diffrn_measured_fraction_theta_full     0.996
_diffrn_reflns_limit_h_min     -10
_diffrn_reflns_limit_h_max     10
_diffrn_reflns_limit_k_min     -7
_diffrn_reflns_limit_k_max     7
_diffrn_reflns_limit_l_min     -27
_diffrn_reflns_limit_l_max     27
_diffrn_standards_number     ?
_diffrn_standards_interval_count     ?
_diffrn_standards_interval_time     ?
_diffrn_standards_decay_%     ?
_refine_special_details
;
Refinement of <i>F</i>^2^ against ALL reflections. The weighted <i>R</i>-factor
<i>wR</i> and goodness of fit <i>S</i> are based on <i>F</i>^2^, conventional
<i>R</i>-factors <i>R</i> are based on <i>F</i>, with <i>F</i> set to zero for
negative <i>F</i>^2^. The threshold expression of <i>F</i>^2^ >
\s(<i>F</i>^2^) is used only for calculating <i>R</i>-factors(gt) <i>etc</i>.
and is not relevant to the choice of reflections for refinement.
<i>R</i>-factors based on <i>F</i>^2^ are statistically about twice as large
as those based on <i>F</i>, and <i>R</i>- factors based on ALL data will be
even larger.
;
_reflns_number_total     2091
_reflns_number_gt     1468
_reflns_threshold_expression     I>2sigma(I)
_refine_ls_structure_factor_coef     Fsqd
_refine_ls_matrix_type     full
_refine_ls_R_factor_all     0.0571
_refine_ls_R_factor_gt     0.0386
_refine_ls_wR_factor_gt     0.0993
_refine_ls_wR_factor_ref     0.1058
_refine_ls_goodness_of_fit_ref     1.069
_refine_ls_restrained_S_all     1.069
_refine_ls_number_reflns     2091
_refine_ls_number_parameters     136
_refine_ls_number_restraints     0
_refine_ls_hydrogen_treatment     constr
_refine_ls_weighting_scheme     calc
_refine_ls_weighting_details
         'calc w=1/[\s^2^(Fo^2^)+(0.0577P)^2^+0.0000P] where P=(Fo^2^+2Fc^2^)/3'
_atom_sites_solution_hydrogens     geom
_atom_sites_solution_primary     direct
_atom_sites_solution_secondary     difmap
_refine_ls_shift/su_max     0.001
_refine_ls_shift/su_mean     0.000
_refine_diff_density_max     0.161
_refine_diff_density_min     -0.182
_refine_ls_extinction_method     none
_refine_ls_extinction_coef     ?
loop_
    _atom_type_symbol
    _atom_type_description
    _atom_type_scat_dispersion_real
    _atom_type_scat_dispersion_imag
    _atom_type_scat_source
    C C 0.0033 0.0016 'International Tables Vol C Tables 4.2.6.8 and 6.1.1.4'
    H H 0.0000 0.0000 'International Tables Vol C Tables 4.2.6.8 and 6.1.1.4'
    N N 0.0061 0.0033 'International Tables Vol C Tables 4.2.6.8 and 6.1.1.4'
    O O 0.0106 0.0060 'International Tables Vol C Tables 4.2.6.8 and 6.1.1.4'
_computing_data_collection     'RAPID-AUTO (Rigaku, 1998)'
_computing_cell_refinement     'RAPID-AUTO (Rigaku, 1998)'
_computing_data_reduction     'CrystalStructure (Rigaku/MSC, 2002)'
_computing_structure_solution     'SHELXS97 (Sheldrick, 2008)'
_computing_structure_refinement     'SHELXL97 (Sheldrick, 2008)'
_computing_molecular_graphics     'PLATON (Spek, 2009)'
_computing_publication_material     'SHELXL97 (Sheldrick, 2008)'
loop_
    _atom_site_type_symbol
    _atom_site_label
    _atom_site_fract_x
    _atom_site_fract_y
    _atom_site_fract_z
    _atom_site_U_iso_or_equiv
    _atom_site_adp_type
    _atom_site_calc_flag
    _atom_site_refinement_flags
    _atom_site_occupancy
    _atom_site_symmetry_multiplicity
    _atom_site_disorder_assembly
    _atom_site_disorder_group
    O O1 0.18040(11) 0.40921(16) 0.97102(4) 0.0412(2) Uani d . 1 1 . .
    N N1 0.01904(14) 0.7350(2) 0.94532(6) 0.0482(3) Uani d . 1 1 . .
    N N2 0.14392(14) 0.7347(2) 0.91193(6) 0.0479(3) Uani d . 1 1 . .
    C C1 0.04644(15) 0.5425(2) 0.97855(6) 0.0407(3) Uani d . 1 1 . .
    C C2 0.23461(16) 0.5413(2) 0.92839(6) 0.0388(3) Uani d . 1 1 . .
    C C3 0.38061(15) 0.4564(2) 0.90721(6) 0.0373(3) Uani d . 1 1 . .
    C C4 0.46713(17) 0.2407(2) 0.93102(6) 0.0448(3) Uani d . 1 1 . .
    H H4 0.4287 0.1499 0.9596 0.054 Uiso calc R 1 1 . .
    C C5 0.60641(17) 0.1660(2) 0.91221(7) 0.0453(3) Uani d . 1 1 . .
    H H5 0.6637 0.0256 0.9288 0.054 Uiso calc R 1 1 . .
    C C6 0.66520(15) 0.2993(2) 0.86777(6) 0.0389(3) Uani d . 1 1 . .
    C C7 0.80712(17) 0.2254(3) 0.84590(7) 0.0506(4) Uani d . 1 1 . .
    H H7 0.8681 0.0868 0.8621 0.061 Uiso calc R 1 1 . .
    C C8 0.85466(18) 0.3556(3) 0.80150(8) 0.0586(4) Uani d . 1 1 . .
    H H8 0.9466 0.3037 0.7870 0.070 Uiso calc R 1 1 . .
    C C9 0.76681(19) 0.5674(3) 0.77722(8) 0.0565(4) Uani d . 1 1 . .
    H H9 0.8008 0.6543 0.7468 0.068 Uiso calc R 1 1 . .
    C C10 0.63230(17) 0.6463(3) 0.79789(6) 0.0459(3) Uani d . 1 1 . .
    H H10 0.5763 0.7881 0.7821 0.055 Uiso calc R 1 1 . .
    C C11 0.57699(15) 0.5144(2) 0.84322(6) 0.0364(3) Uani d . 1 1 . .
    C C12 0.43475(15) 0.5888(2) 0.86414(6) 0.0379(3) Uani d . 1 1 . .
    H H12 0.3768 0.7297 0.8485 0.045 Uiso calc R 1 1 . .
loop_
    _atom_site_aniso_label
    _atom_site_aniso_U_11
    _atom_site_aniso_U_22
    _atom_site_aniso_U_33
    _atom_site_aniso_U_12
    _atom_site_aniso_U_13
    _atom_site_aniso_U_23
    O1 0.0390(4) 0.0454(6) 0.0423(5) 0.0017(4) 0.0180(4) 0.0038(4)
    N1 0.0447(6) 0.0538(7) 0.0506(6) 0.0060(5) 0.0222(5) 0.0051(6)
    N2 0.0464(6) 0.0498(7) 0.0518(6) 0.0059(5) 0.0225(5) 0.0066(5)
    C1 0.0343(6) 0.0481(8) 0.0402(6) 0.0009(5) 0.0133(5) -0.0021(6)
    C2 0.0392(6) 0.0417(7) 0.0358(6) -0.0030(5) 0.0131(5) 0.0017(5)
    C3 0.0363(6) 0.0379(7) 0.0371(6) -0.0013(5) 0.0115(5) -0.0009(5)
    C4 0.0512(7) 0.0399(7) 0.0453(7) 0.0005(6) 0.0190(6) 0.0083(6)
    C5 0.0481(7) 0.0357(7) 0.0495(7) 0.0050(5) 0.0130(6) 0.0036(6)
    C6 0.0366(6) 0.0377(7) 0.0403(6) 0.0001(5) 0.0103(5) -0.0054(5)
    C7 0.0433(7) 0.0485(9) 0.0588(8) 0.0042(6) 0.0156(6) -0.0084(7)
    C8 0.0438(7) 0.0718(11) 0.0680(9) -0.0010(7) 0.0290(7) -0.0128(8)
    C9 0.0522(8) 0.0680(11) 0.0569(8) -0.0083(7) 0.0285(7) 0.0018(8)
    C10 0.0450(7) 0.0465(8) 0.0472(7) -0.0033(6) 0.0168(6) 0.0036(6)
    C11 0.0363(6) 0.0366(7) 0.0355(6) -0.0036(5) 0.0110(5) -0.0029(5)
    C12 0.0395(6) 0.0340(7) 0.0391(6) 0.0019(5) 0.0118(5) 0.0026(5)
_geom_special_details
;
All e.s.d.'s (except the e.s.d. in the dihedral angle between two l.s. planes)
are estimated using the full covariance matrix. The cell e.s.d.'s are taken
into account individually in the estimation of e.s.d.'s in distances, angles
and torsion angles; correlations between e.s.d.'s in cell parameters are only
used when they are defined by crystal symmetry. An approximate (isotropic)
treatment of cell e.s.d.'s is used for estimating e.s.d.'s involving l.s.
planes.
;
loop_
    _geom_bond_atom_site_label_1
    _geom_bond_atom_site_label_2
    _geom_bond_site_symmetry_2
    _geom_bond_distance
    _geom_bond_publ_flag
    O1 C1 . 1.3568(15) ?
    O1 C2 . 1.3636(15) ?
    N1 C1 . 1.2889(18) ?
    N1 N2 . 1.4031(16) ?
    N2 C2 . 1.2986(17) ?
    C1 C1 3_567 1.443(3) ?
    C2 C3 . 1.4588(17) ?
    C3 C12 . 1.3714(17) ?
    C3 C4 . 1.4175(18) ?
    C4 C5 . 1.3629(19) ?
    C4 H4 . 0.9300 ?
    C5 C6 . 1.4173(19) ?
    C5 H5 . 0.9300 ?
    C6 C7 . 1.4190(17) ?
    C6 C11 . 1.4228(18) ?
    C7 C8 . 1.360(2) ?
    C7 H7 . 0.9300 ?
    C8 C9 . 1.404(2) ?
    C8 H8 . 0.9300 ?
    C9 C10 . 1.3600(19) ?
    C9 H9 . 0.9300 ?
    C10 C11 . 1.4130(18) ?
    C10 H10 . 0.9300 ?
    C11 C12 . 1.4098(17) ?
    C12 H12 . 0.9300 ?
loop_
    _geom_angle_atom_site_label_1
    _geom_angle_atom_site_label_2
    _geom_angle_atom_site_label_3
    _geom_angle_site_symmetry_1
    _geom_angle_site_symmetry_3
    _geom_angle
    _geom_angle_publ_flag
    C1 O1 C2 . . 101.84(10) ?
    C1 N1 N2 . . 105.54(11) ?
    C2 N2 N1 . . 106.25(11) ?
    N1 C1 O1 . . 113.78(11) ?
    N1 C1 C1 . 3_567 127.93(15) ?
    O1 C1 C1 . 3_567 118.28(15) ?
    N2 C2 O1 . . 112.58(11) ?
    N2 C2 C3 . . 128.24(12) ?
    O1 C2 C3 . . 119.18(12) ?
    C12 C3 C4 . . 120.03(11) ?
    C12 C3 C2 . . 119.22(12) ?
    C4 C3 C2 . . 120.75(12) ?
    C5 C4 C3 . . 120.24(12) ?
    C5 C4 H4 . . 119.9 ?
    C3 C4 H4 . . 119.9 ?
    C4 C5 C6 . . 120.93(13) ?
    C4 C5 H5 . . 119.5 ?
    C6 C5 H5 . . 119.5 ?
    C5 C6 C7 . . 122.68(13) ?
    C5 C6 C11 . . 118.86(11) ?
    C7 C6 C11 . . 118.45(12) ?
    C8 C7 C6 . . 120.48(14) ?
    C8 C7 H7 . . 119.8 ?
    C6 C7 H7 . . 119.8 ?
    C7 C8 C9 . . 120.87(14) ?
    C7 C8 H8 . . 119.6 ?
    C9 C8 H8 . . 119.6 ?
    C10 C9 C8 . . 120.39(14) ?
    C10 C9 H9 . . 119.8 ?
    C8 C9 H9 . . 119.8 ?
    C9 C10 C11 . . 120.50(14) ?
    C9 C10 H10 . . 119.8 ?
    C11 C10 H10 . . 119.8 ?
    C12 C11 C10 . . 121.71(12) ?
    C12 C11 C6 . . 119.00(11) ?
    C10 C11 C6 . . 119.29(11) ?
    C3 C12 C11 . . 120.93(12) ?
    C3 C12 H12 . . 119.5 ?
    C11 C12 H12 . . 119.5 ?
loop_
    _geom_torsion_atom_site_label_1
    _geom_torsion_atom_site_label_2
    _geom_torsion_atom_site_label_3
    _geom_torsion_atom_site_label_4
    _geom_torsion_site_symmetry_1
    _geom_torsion_site_symmetry_2
    _geom_torsion_site_symmetry_3
    _geom_torsion_site_symmetry_4
    _geom_torsion
    _geom_torsion_publ_flag
    C1 N1 N2 C2 . . . . 0.01(14) ?
    N2 N1 C1 O1 . . . . 0.15(15) ?
    N2 N1 C1 C1 . . . 3_567 179.92(16) ?
    C2 O1 C1 N1 . . . . -0.23(14) ?
    C2 O1 C1 C1 . . . 3_567 179.97(14) ?
    N1 N2 C2 O1 . . . . -0.16(14) ?
    N1 N2 C2 C3 . . . . -179.98(12) ?
    C1 O1 C2 N2 . . . . 0.24(13) ?
    C1 O1 C2 C3 . . . . -179.92(11) ?
    N2 C2 C3 C12 . . . . -0.4(2) ?
    O1 C2 C3 C12 . . . . 179.76(10) ?
    N2 C2 C3 C4 . . . . 179.09(12) ?
    O1 C2 C3 C4 . . . . -0.72(18) ?
    C12 C3 C4 C5 . . . . 1.19(19) ?
    C2 C3 C4 C5 . . . . -178.33(12) ?
    C3 C4 C5 C6 . . . . -1.2(2) ?
    C4 C5 C6 C7 . . . . -178.66(12) ?
    C4 C5 C6 C11 . . . . 0.41(19) ?
    C5 C6 C7 C8 . . . . 177.78(13) ?
    C11 C6 C7 C8 . . . . -1.28(19) ?
    C6 C7 C8 C9 . . . . 1.1(2) ?
    C7 C8 C9 C10 . . . . 0.1(2) ?
    C8 C9 C10 C11 . . . . -1.1(2) ?
    C9 C10 C11 C12 . . . . -178.28(12) ?
    C9 C10 C11 C6 . . . . 0.84(19) ?
    C5 C6 C11 C12 . . . . 0.36(17) ?
    C7 C6 C11 C12 . . . . 179.46(11) ?
    C5 C6 C11 C10 . . . . -178.78(11) ?
    C7 C6 C11 C10 . . . . 0.33(17) ?
    C4 C3 C12 C11 . . . . -0.42(18) ?
    C2 C3 C12 C11 . . . . 179.11(11) ?
    C10 C11 C12 C3 . . . . 178.77(11) ?
    C6 C11 C12 C3 . . . . -0.35(18) ?
data_global
_journal_date_recd_electronic     2011-11-10
_journal_date_accepted     2011-11-15
_journal_name_full     'Acta Crystallographica, Section E'
_journal_year     2011
_journal_volume     67
_journal_issue     12
_journal_page_first     o3360
_journal_page_last     o3360
_journal_paper_category     QO
_journal_coeditor_code     VM2137
_publ_contact_author_name     'Min Li'
_publ_contact_author_address
;
Key Laboratory of Automobile Materials
College of Materials Science and Engineering
Jilin University
Changchun 130012
People's Republic of China
;
_publ_contact_author_email     minli@jlu.edu.cn
_publ_contact_author_fax     '0086-431-85168444'
_publ_contact_author_phone     '0086-431-85168254'
_publ_section_title
;
5,5'-Bis(naphthalen-2-yl)-2,2'-bi(1,3,4-oxadiazole)
;
loop_
    _publ_author_name
    _publ_author_footnote
    _publ_author_address
    'Wang, Haitao' .
;
Key Laboratory of Automobile Materials (MOE)
College of Materials Science and Engineering
Jilin University
Changchun 130012
People's Republic of China
;
    'Jia, Xiaoshi' .
;
Key Laboratory of Automobile Materials (MOE)
College of Materials Science and Engineering
Jilin University
Changchun 130012
People's Republic of China
;
    'Qu, Songnan' .
;
Key Laboratory of Excited State Processes
Changchun Institute of Optics
Fine Mechanics and Physics
Chinese Academy of Sciences
Changchun 130033
People's Republic of China
;
    'Bai, Binglian' .
;
College of Physics, Jilin University, Changchun 130012
People's Republic of China
;
    'Li, Min' .
;
Key Laboratory of Automobile Materials (MOE)
College of Materials Science and Engineering
Jilin University
Changchun 130012
People's Republic of China
;
