# Supplementary material for: 5,5′-Bis(naphthalen-2-yl)-2,2′-bi(1,3,4-oxadiazole)
Source: Acta Crystallogr Sect E Struct Rep Online. 2011 Nov 19;67(Pt 12):o3360. doi: 10.1107/S1600536811048513 (PMC3239005; doi:10.1107/S1600536811048513)
Supplement: Supplementary file 2 [file e-67-o3360-Isup2.hkl]

# 
# h,k,l, Fc-squared, Fo-squared, sigma(Fo-squared) and status flag 
# 
data_I
_shelx_title ' shelxl in P21/c' 
_shelx_refln_list_code          4 
_shelx_F_calc_maximum      170.62 
_exptl_crystal_F_000       404.00 
_reflns_d_resolution_high  0.7701 
 
loop_ 
 _symmetry_equiv_pos_as_xyz 
 'x, y, z' 
 '-x, y+1/2, -z+1/2' 
 '-x, -y, -z' 
 'x, -y-1/2, z-1/2' 
 
_cell_length_a     7.8982 
_cell_length_b     5.7107 
_cell_length_c    21.5030 
_cell_angle_alpha  90.000 
_cell_angle_beta  109.820 
_cell_angle_gamma  90.000 
 
_shelx_F_squared_multiplier     1.000 
 
loop_ 
 _refln_index_h 
 _refln_index_k 
 _refln_index_l 
 _refln_F_squared_calc 
 _refln_F_squared_meas 
 _refln_F_squared_sigma 
 _refln_observed_status 
   2   0   0        7.89        8.68      0.80 o 
   3   0   0      378.97      371.96      4.69 o 
   4   0   0      417.33      436.50      4.80 o 
   5   0   0     1800.11     1923.52     29.07 o 
   6   0   0       38.98       37.93      1.41 o 
   7   0   0        1.36        0.85      0.86 o 
   8   0   0        0.11        0.23      0.62 o 
   9   0   0        0.32       -1.16      2.48 o 
   1   1   0     2096.92     2067.36     21.79 o 
   2   1   0      917.53      918.29     15.49 o 
   3   1   0      244.81      248.17      2.06 o 
   4   1   0       49.45       50.40      1.39 o 
   5   1   0       86.13       88.29      1.88 o 
   6   1   0        1.74        3.44      0.95 o 
   7   1   0       16.43       14.17      0.78 o 
   8   1   0       39.21       38.94      1.73 o 
   9   1   0        0.56        0.97      1.98 o 
   0   2   0      284.51      304.51      6.37 o 
   1   2   0      189.73      192.63      2.67 o 
   2   2   0      177.92      167.68      2.38 o 
   3   2   0        5.53        7.28      0.97 o 
   4   2   0       36.56       36.49      1.70 o 
   5   2   0       63.13       67.16      1.08 o 
   6   2   0      428.36      398.67      4.45 o 
   7   2   0        8.50        7.96      0.98 o 
   8   2   0        5.51        7.84      1.27 o 
   9   2   0        1.88        1.90      1.13 o 
   1   3   0     1046.64     1105.68     26.55 o 
   2   3   0      171.38      141.59      4.22 o 
   3   3   0       56.52       53.21      1.58 o 
   4   3   0       18.10       16.32      1.32 o 
   5   3   0      369.26      369.73      4.84 o 
   6   3   0      126.00      115.95      2.71 o 
   7   3   0        3.44        2.51      1.08 o 
   8   3   0        5.19        8.77      1.50 o 
   0   4   0      283.06      302.69      8.26 o 
   1   4   0       17.51       18.38      2.52 o 
   2   4   0       80.61       79.59      3.51 o 
   3   4   0        2.99        3.40      1.09 o 
   4   4   0       66.82       67.46      2.12 o 
   5   4   0        1.41        1.52      1.13 o 
   6   4   0        0.67        2.07      0.95 o 
   7   4   0        0.18       -0.75      1.32 o 
   8   4   0        0.05       -0.17      1.65 o 
   1   5   0        4.89        4.63      2.14 o 
   2   5   0       87.85       81.04      2.94 o 
   3   5   0       13.66       14.05      1.80 o 
   4   5   0       40.49       43.44      2.51 o 
   5   5   0        2.63        1.86      1.53 o 
   6   5   0       12.90       13.99      2.25 o 
   7   5   0        9.61       12.49      4.12 o 
   0   6   0       44.72       42.31      7.96 o 
   1   6   0       28.17       34.06      3.86 o 
   2   6   0        0.07       -0.25      2.14 o 
   3   6   0       73.33       72.62      2.87 o 
   4   6   0       36.46       31.10      2.34 o 
   5   6   0        0.18       -1.28      1.28 o 
   1   7   0        2.15        1.27      1.83 o 
   2   7   0        0.89        3.44      2.33 o 
   3   7   0        7.67        9.30      2.62 o 
  -9   1   1        0.09        0.54      1.11 o 
  -8   1   1       11.10       11.11      1.20 o 
  -7   1   1        5.30        7.27      1.27 o 
  -6   1   1       12.89        9.85      1.57 o 
  -5   1   1      201.98      206.20      2.35 o 
  -4   1   1        0.88        1.03      0.71 o 
  -3   1   1      122.16      110.04      1.46 o 
  -2   1   1       15.62       14.31      1.21 o 
  -1   1   1      485.70      426.22      7.20 o 
   0   1   1    10169.73     9288.29    118.99 o 
   1   1   1       17.35       23.93      0.92 o 
   2   1   1       53.91       42.32      1.10 o 
   3   1   1        6.27        5.76      0.45 o 
   4   1   1        0.06        0.10      0.27 o 
   5   1   1      299.91      309.61      2.74 o 
   6   1   1        0.00        0.17      0.39 o 
   7   1   1        0.85       -0.24      0.74 o 
   8   1   1        4.18        2.68      1.12 o 
   9   1   1        3.03        3.66      2.19 o 
  -9   2   1       19.99       19.97      1.51 o 
  -8   2   1        1.56        2.09      1.02 o 
  -7   2   1        0.24        0.15      0.58 o 
  -6   2   1      300.49      282.61      2.75 o 
  -5   2   1      456.22      446.84      5.75 o 
  -4   2   1      321.13      342.88      3.96 o 
  -3   2   1       39.41       43.66      1.23 o 
  -2   2   1        6.73        6.93      1.16 o 
  -1   2   1     1175.29     1166.08     12.63 o 
   0   2   1      827.19      797.40      9.43 o 
   1   2   1       59.01       57.36      1.58 o 
   2   2   1        0.98        1.15      1.02 o 
   3   2   1        1.44        0.89      0.71 o 
   4   2   1       46.13       43.90      0.92 o 
   5   2   1        3.25        4.35      0.36 o 
   6   2   1        1.79        1.68      1.28 o 
   7   2   1       18.28       16.65      1.72 o 
   8   2   1        5.81        4.66      0.95 o 
   9   2   1        0.97        1.24      1.03 o 
  -8   3   1        5.25        6.21      1.16 o 
  -7   3   1        9.72        9.51      1.43 o 
  -6   3   1      143.75      131.03      2.69 o 
  -5   3   1      352.48      344.56      4.22 o 
  -4   3   1       66.16       66.58      1.86 o 
  -3   3   1        4.09        4.69      1.04 o 
  -2   3   1       35.06       40.12      1.95 o 
  -1   3   1      371.63      390.20      8.29 o 
   0   3   1      252.80      269.75      4.50 o 
   1   3   1        6.76       12.51      5.37 o 
   2   3   1       14.24       17.25      1.26 o 
   3   3   1        0.63        2.42      0.88 o 
   4   3   1      127.71      132.27      3.90 o 
   5   3   1        0.01       -0.08      0.75 o 
   6   3   1       73.49       73.56      2.51 o 
   7   3   1        1.83        2.85      1.42 o 
   8   3   1        4.28        3.70      1.45 o 
  -8   4   1        3.75        4.21      2.41 o 
  -7   4   1        0.62        0.64      0.91 o 
  -6   4   1        0.04        0.32      0.77 o 
  -5   4   1       48.57       49.10      1.35 o 
  -4   4   1       57.67       53.48      1.54 o 
  -3   4   1        0.85        1.06      1.28 o 
  -2   4   1       17.32       23.03      2.54 o 
  -1   4   1       28.27       32.68      2.19 o 
   0   4   1       20.98       24.58      4.47 o 
   1   4   1       14.60       13.30      3.94 o 
   2   4   1        2.14        2.41      1.81 o 
   3   4   1        2.26        1.43      2.01 o 
   4   4   1       18.42       22.90      2.38 o 
   5   4   1      178.00      183.19      2.72 o 
   6   4   1       26.79       21.34      3.67 o 
   7   4   1       15.56       18.33      2.32 o 
  -7   5   1        7.16        5.92      2.47 o 
  -6   5   1        9.82       12.50      1.53 o 
  -5   5   1        2.84        2.44      1.72 o 
  -4   5   1        2.11        2.81      1.94 o 
  -3   5   1      210.16      214.61      5.26 o 
  -2   5   1       19.58       18.01      3.17 o 
  -1   5   1        4.39        4.41      2.57 o 
   0   5   1        3.29        2.54      2.59 o 
   1   5   1        3.97        3.29      3.66 o 
   2   5   1       84.45       77.89      2.91 o 
   3   5   1        8.91        8.00      2.89 o 
   4   5   1        1.87        1.97      1.39 o 
   5   5   1       23.09       18.73      5.20 o 
   6   5   1        6.96        5.86      3.45 o 
  -5   6   1       10.51        9.38      1.77 o 
  -4   6   1       49.00       46.27      4.09 o 
  -3   6   1       60.61       55.34      3.52 o 
  -2   6   1        5.60        6.96      1.95 o 
  -1   6   1       64.00       64.46      4.31 o 
   0   6   1        3.95        5.02      2.38 o 
   1   6   1        1.98        1.34      1.83 o 
   2   6   1       19.23       14.41      2.38 o 
   3   6   1       26.98       30.03      4.62 o 
   4   6   1        0.35       -1.40      2.14 o 
   5   6   1        0.19        0.11      1.32 o 
  -3   7   1        3.74        1.87      2.04 o 
  -2   7   1        0.00        0.19      1.97 o 
  -1   7   1        2.97        1.74      2.16 o 
   0   7   1       20.75       21.21      2.26 o 
   1   7   1       12.11       12.36      4.77 o 
   2   7   1        0.14       -0.88      2.32 o 
   3   7   1       17.70       20.02      4.11 o 
  -9   0   2      106.95      104.31      4.19 o 
  -8   0   2       24.03       23.26      2.20 o 
  -7   0   2        3.82        1.67      1.28 o 
  -6   0   2      165.66      178.07      3.68 o 
  -5   0   2       62.46       68.61      1.68 o 
  -4   0   2      515.45      529.83      5.20 o 
  -3   0   2       27.16       21.81      1.02 o 
  -2   0   2       66.46       63.80      1.49 o 
   1   0   2      435.68      418.69      3.85 o 
   2   0   2     2948.34     2950.76     79.36 o 
   3   0   2       48.88       51.26      1.55 o 
   4   0   2       18.79       19.39      1.01 o 
   5   0   2      441.21      451.40      4.75 o 
   6   0   2        5.54        5.50      0.99 o 
   7   0   2        1.25        1.84      0.74 o 
   8   0   2        0.09        0.39      2.35 o 
   9   0   2        2.38        0.73      2.70 o 
  -9   1   2       21.24       21.55      3.22 o 
  -8   1   2       40.68       39.38      1.12 o 
  -7   1   2        2.89        3.81      1.23 o 
  -6   1   2        8.44        9.70      1.02 o 
  -5   1   2       33.80       32.03      0.97 o 
  -4   1   2      535.34      549.66      4.71 o 
  -3   1   2      174.47      153.70      1.66 o 
  -2   1   2        7.10        7.99      0.80 o 
  -1   1   2     1307.81     1297.87     13.58 o 
   0   1   2      489.57      452.38      5.33 o 
   1   1   2      757.30      798.92      7.34 o 
   2   1   2      866.42      859.59      9.07 o 
   3   1   2        1.29        0.89      0.70 o 
   4   1   2       62.26       62.90      1.13 o 
   5   1   2       16.32       19.45      1.24 o 
   6   1   2      152.93      158.71      2.47 o 
   7   1   2      137.82      142.37      2.35 o 
   8   1   2        2.03        1.77      0.81 o 
   9   1   2        2.89        7.66      6.12 o 
  -9   2   2        3.70        1.45      1.16 o 
  -8   2   2        1.71        2.72      1.42 o 
  -7   2   2       27.37       26.10      0.94 o 
  -6   2   2      191.54      190.17      3.29 o 
  -5   2   2       82.47       80.57      1.67 o 
  -4   2   2       90.67       86.89      1.56 o 
  -3   2   2      188.73      208.00      2.75 o 
  -2   2   2       11.05       10.44      1.05 o 
  -1   2   2      188.04      178.74      3.98 o 
   0   2   2        0.89        0.57      1.00 o 
   1   2   2      929.81      970.42     12.04 o 
   2   2   2      964.94     1010.65     16.67 o 
   3   2   2       80.20       80.04      1.84 o 
   4   2   2        7.55        5.08      1.18 o 
   5   2   2       17.41       19.47      1.31 o 
   6   2   2      147.09      151.23      4.30 o 
   7   2   2       61.22       58.41      1.90 o 
   8   2   2       32.43       32.38      2.08 o 
   9   2   2       16.78       16.69      2.70 o 
  -9   3   2       41.42       36.89      3.48 o 
  -8   3   2      136.69      134.02      4.48 o 
  -7   3   2       51.78       45.54      1.87 o 
  -6   3   2       21.98       22.03      0.70 o 
  -5   3   2      154.54      167.14      2.45 o 
  -4   3   2      317.46      337.62      5.73 o 
  -3   3   2       70.07       79.19      2.85 o 
  -2   3   2      174.00      172.98      3.32 o 
  -1   3   2      712.76      718.30     12.46 o 
   0   3   2       89.87      105.47      2.59 o 
   1   3   2      495.30      543.67      8.29 o 
   2   3   2      104.27      107.68      2.89 o 
   3   3   2        3.09        5.18      1.61 o 
   4   3   2       23.95       28.61      2.15 o 
   5   3   2      144.64      144.13      2.67 o 
   6   3   2       43.59       40.35      1.97 o 
   7   3   2        0.94        1.51      1.02 o 
   8   3   2        0.61        0.46      1.23 o 
  -8   4   2       12.47       21.14      6.89 o 
  -7   4   2        7.87        7.96      2.38 o 
  -6   4   2        1.23        1.54      0.90 o 
  -5   4   2        0.87        0.28      0.77 o 
  -4   4   2        7.45        7.70      1.11 o 
  -3   4   2        4.88        3.67      1.27 o 
  -2   4   2       13.16       12.93      2.00 o 
  -1   4   2        0.08        0.33      1.53 o 
   0   4   2      181.91      192.85      3.59 o 
   1   4   2       62.63       65.05      2.26 o 
   2   4   2      113.27      106.82      2.69 o 
   3   4   2       72.71       75.70      3.04 o 
   4   4   2       39.27       37.68      2.08 o 
   5   4   2       24.41       25.86      1.33 o 
   6   4   2        6.46        7.63      1.85 o 
   7   4   2        6.84        5.36      1.94 o 
  -7   5   2       35.54       41.85      3.41 o 
  -6   5   2       10.00       13.37      1.42 o 
  -5   5   2       49.59       50.45      2.36 o 
  -4   5   2       25.59       25.83      1.89 o 
  -3   5   2       17.78       21.38      3.01 o 
  -2   5   2      123.17      131.70      3.34 o 
  -1   5   2       65.62       63.92      3.88 o 
   0   5   2       42.58       44.06      3.40 o 
   1   5   2       19.47       19.00      1.85 o 
   2   5   2       96.62       77.00      3.48 o 
   3   5   2        2.19        0.24      1.57 o 
   4   5   2        4.21        4.26      1.79 o 
   5   5   2       10.05       10.24      0.75 o 
   6   5   2       10.27       12.28      2.23 o 
  -5   6   2        0.05        0.63      1.82 o 
  -4   6   2       21.05       24.54      2.82 o 
  -3   6   2      158.87      162.66      4.17 o 
  -2   6   2       69.62       65.02      4.69 o 
  -1   6   2       33.83       32.76      3.10 o 
   0   6   2       47.53       42.23      6.37 o 
   1   6   2       75.45       73.19      3.65 o 
   2   6   2       20.57       18.47      2.32 o 
   3   6   2       50.86       47.73      3.43 o 
   4   6   2       38.12       40.54      2.76 o 
   5   6   2        4.10        3.83      2.43 o 
  -3   7   2       11.82        7.91      2.33 o 
  -2   7   2        0.52       -0.65      1.73 o 
  -1   7   2       22.83       21.16      1.88 o 
   0   7   2        5.26        5.83      1.92 o 
   1   7   2        1.52        0.96      1.58 o 
   2   7   2        2.14        1.30      1.46 o 
  -9   1   3       74.93       72.75      2.37 o 
  -8   1   3       13.51       13.72      1.24 o 
  -7   1   3        2.46        2.29      0.81 o 
  -6   1   3       22.36       23.33      1.20 o 
  -5   1   3        7.63       10.60      0.98 o 
  -4   1   3      887.26      939.59      7.64 o 
  -3   1   3       91.72       99.86      1.34 o 
  -2   1   3       48.14       47.07      1.21 o 
  -1   1   3      327.04      309.45      2.97 o 
   0   1   3      482.86      487.79      4.07 o 
   1   1   3    15047.63    14241.12    153.11 o 
   2   1   3      116.29      115.67      2.12 o 
   3   1   3        7.11        9.02      1.06 o 
   4   1   3        1.75        0.89      0.77 o 
   5   1   3        0.98        2.22      0.86 o 
   6   1   3      336.29      342.91      3.97 o 
   7   1   3      112.29      112.30      2.54 o 
   8   1   3        0.75        0.78      1.05 o 
   9   1   3        1.54        1.43      1.88 o 
  -9   2   3        9.14        9.36      1.43 o 
  -8   2   3        4.39        2.98      0.51 o 
  -7   2   3        1.99        1.89      0.72 o 
  -6   2   3       10.95       13.90      1.16 o 
  -5   2   3       63.30       65.02      1.85 o 
  -4   2   3      186.85      208.42      2.37 o 
  -3   2   3       43.46       48.75      2.37 o 
  -2   2   3       54.73       58.04      1.77 o 
  -1   2   3       66.01       62.25      2.39 o 
   0   2   3       76.66       68.23      2.09 o 
   1   2   3      113.72      101.71      1.74 o 
   2   2   3      847.06      888.08      8.88 o 
   3   2   3       16.14       19.57      0.73 o 
   4   2   3       83.93       80.83      1.99 o 
   5   2   3       44.84       50.22      1.65 o 
   6   2   3      142.71      143.64      3.73 o 
   7   2   3      113.36      111.22      4.56 o 
   8   2   3        0.64        1.10      1.34 o 
  -9   3   3        2.54        1.55      2.88 o 
  -8   3   3       50.72       53.78      3.75 o 
  -7   3   3       22.47       20.87      1.34 o 
  -6   3   3       14.70       15.58      1.11 o 
  -5   3   3      184.21      169.70      3.08 o 
  -4   3   3      127.86      127.33      4.51 o 
  -3   3   3      408.57      425.25      4.79 o 
  -2   3   3        2.62        3.24      1.03 o 
  -1   3   3       46.98       42.89      2.06 o 
   0   3   3       72.92       73.56      3.26 o 
   1   3   3       28.95       41.62      1.76 o 
   2   3   3       14.85       18.05      1.40 o 
   3   3   3        3.40        3.11      1.73 o 
   4   3   3        1.06        0.40      0.62 o 
   5   3   3        0.42        1.34      1.45 o 
   6   3   3       40.79       41.31      2.08 o 
   7   3   3        4.66        2.51      1.22 o 
   8   3   3        3.04        1.98      1.70 o 
  -8   4   3       15.13       15.08      2.81 o 
  -7   4   3        3.78        3.34      0.98 o 
  -6   4   3        1.66        1.95      0.71 o 
  -5   4   3       22.37       22.27      1.31 o 
  -4   4   3      284.99      281.86      6.18 o 
  -3   4   3       30.02       32.48      2.64 o 
  -2   4   3        8.09       11.30      1.75 o 
  -1   4   3        0.04        0.67      1.66 o 
   0   4   3      111.16      115.82      3.28 o 
   1   4   3        0.36       -0.27      1.52 o 
   2   4   3        0.03       -0.40      1.78 o 
   3   4   3        3.73        4.00      1.26 o 
   4   4   3       18.03       16.41      3.23 o 
   5   4   3       49.36       43.68      1.97 o 
   6   4   3        0.92        1.31      1.06 o 
   7   4   3        0.32       -0.25      1.68 o 
  -7   5   3       10.43       11.84      2.97 o 
  -6   5   3       20.34       23.77      1.81 o 
  -5   5   3        1.27        3.15      1.58 o 
  -4   5   3        4.64        3.48      1.38 o 
  -3   5   3        0.45        0.46      1.40 o 
  -2   5   3        0.37        0.57      1.67 o 
  -1   5   3       20.54       17.65      3.61 o 
   0   5   3       11.78       10.78      1.87 o 
   1   5   3        0.17       -0.17      1.58 o 
   2   5   3       24.66       22.68      1.82 o 
   3   5   3        0.10       -0.01      1.17 o 
   4   5   3       40.20       40.33      1.65 o 
   5   5   3        0.24       -0.15      0.83 o 
   6   5   3        0.03        0.81      1.87 o 
  -5   6   3       22.01       21.84      2.71 o 
  -4   6   3        0.02       -0.68      1.87 o 
  -3   6   3        2.19        1.43      1.79 o 
  -2   6   3       25.42       27.65      2.77 o 
  -1   6   3       48.27       51.73      2.97 o 
   0   6   3        9.04       10.74      3.60 o 
   1   6   3        3.44        3.22      1.70 o 
   2   6   3       17.77       10.62      2.44 o 
   3   6   3       14.45       20.43      1.92 o 
   4   6   3       58.76       62.21      2.64 o 
   5   6   3       12.62       12.57      5.09 o 
  -3   7   3        0.68        0.57      1.13 o 
  -2   7   3       12.86       10.81      2.28 o 
  -1   7   3        0.57        0.80      1.84 o 
   0   7   3        9.65        7.42      1.90 o 
   1   7   3        7.47        4.18      1.95 o 
   2   7   3        6.35        4.35      2.65 o 
  -9   0   4      178.02      161.28      4.36 o 
  -8   0   4        3.16        1.78      1.85 o 
  -7   0   4      221.86      229.97      7.59 o 
  -6   0   4       31.39       33.15      1.30 o 
  -5   0   4        2.36        4.19      1.08 o 
  -4   0   4     3293.42     3775.69     52.83 o 
  -3   0   4      480.51      498.54      7.06 o 
  -2   0   4     2288.85     2198.39     29.73 o 
  -1   0   4     1994.99     1894.54     25.03 o 
   0   0   4     1731.48     1728.56     30.76 o 
   1   0   4    29112.07    26795.18    416.42 o 
   2   0   4      557.82      535.92      7.04 o 
   3   0   4       53.14       54.01      1.53 o 
   4   0   4        0.44        1.23      0.61 o 
   5   0   4        2.92        2.71      0.73 o 
   6   0   4      126.77      126.29      2.02 o 
   7   0   4        1.32        0.84      0.51 o 
   8   0   4        3.95        1.33      4.96 o 
   9   0   4        2.60        1.16      5.48 o 
  -9   1   4       16.50       19.32      1.56 o 
  -8   1   4        8.13        6.60      0.92 o 
  -7   1   4       30.41       32.91      1.06 o 
  -6   1   4       61.80       60.04      1.61 o 
  -5   1   4      141.99      150.03      1.89 o 
  -4   1   4      609.96      661.72      4.92 o 
  -3   1   4       31.83       31.27      0.97 o 
  -2   1   4        0.31        0.27      0.91 o 
  -1   1   4      667.76      639.88      4.98 o 
   0   1   4       27.26       29.55      0.98 o 
   1   1   4    16882.23    16576.68    167.18 o 
   2   1   4      132.07      128.25      2.19 o 
   3   1   4        3.54        3.35      1.33 o 
   4   1   4       51.36       52.23      1.41 o 
   5   1   4      106.76      107.18      2.25 o 
   6   1   4       91.21       86.49      1.76 o 
   7   1   4       66.26       64.69      1.51 o 
   8   1   4        2.54        3.84      1.82 o 
  -9   2   4        6.22        7.33      2.00 o 
  -8   2   4        8.64        7.86      1.20 o 
  -7   2   4       29.09       30.54      1.40 o 
  -6   2   4        1.03        0.14      0.87 o 
  -5   2   4       89.88       79.17      1.48 o 
  -4   2   4        4.04        5.79      0.75 o 
  -3   2   4        0.92        1.07      0.60 o 
  -2   2   4        3.23        2.26      1.04 o 
  -1   2   4      403.91      394.96      4.22 o 
   0   2   4      544.68      522.52      5.54 o 
   1   2   4      734.86      766.39      6.82 o 
   2   2   4     1050.92     1120.02      8.76 o 
   3   2   4      151.91      124.49      2.23 o 
   4   2   4        0.42        1.01      1.23 o 
   5   2   4        9.03        9.61      1.05 o 
   6   2   4      278.32      285.07      4.20 o 
   7   2   4      171.66      166.37      3.98 o 
   8   2   4        3.73        2.63      1.36 o 
  -9   3   4        6.00       11.34      2.67 o 
  -8   3   4        3.17        1.65      0.91 o 
  -7   3   4        6.00        5.31      0.80 o 
  -6   3   4       18.90       19.44      1.26 o 
  -5   3   4      550.28      512.68      6.13 o 
  -4   3   4      413.60      415.33      7.57 o 
  -3   3   4       30.51       27.16      2.81 o 
  -2   3   4       38.70       40.96      2.70 o 
  -1   3   4      232.64      229.00      3.54 o 
   0   3   4      735.13      744.23      9.50 o 
   1   3   4      142.41      153.29      2.69 o 
   2   3   4       39.03       48.98      2.09 o 
   3   3   4       33.79       33.84      1.32 o 
   4   3   4        8.08        8.47      1.10 o 
   5   3   4       14.20       12.43      2.87 o 
   6   3   4       50.52       49.06      1.77 o 
   7   3   4        7.87        8.98      1.52 o 
   8   3   4        0.12        0.97      1.48 o 
  -8   4   4        2.78        0.24      1.63 o 
  -7   4   4        1.60        1.26      1.12 o 
  -6   4   4       18.92       19.73      1.11 o 
  -5   4   4      189.25      177.46      3.38 o 
  -4   4   4      146.52      135.96      4.22 o 
  -3   4   4        0.13        1.19      1.41 o 
  -2   4   4      168.40      170.67      4.42 o 
  -1   4   4       25.99       23.82      1.92 o 
   0   4   4      203.77      200.80      4.06 o 
   1   4   4       45.09       47.65      2.38 o 
   2   4   4       50.10       59.08      2.29 o 
   3   4   4      168.18      156.53      4.64 o 
   4   4   4        0.23       -0.28      0.80 o 
   5   4   4       32.24       29.80      2.27 o 
   6   4   4       11.20       12.58      1.48 o 
   7   4   4        2.39        2.86      1.56 o 
  -7   5   4        6.28        6.81      2.35 o 
  -6   5   4       15.20       15.06      1.12 o 
  -5   5   4       41.38       43.07      2.47 o 
  -4   5   4       33.79       32.12      1.87 o 
  -3   5   4      214.85      216.82      3.74 o 
  -2   5   4      121.39      118.84      3.55 o 
  -1   5   4       38.37       34.77      1.98 o 
   0   5   4       35.96       38.61      1.90 o 
   1   5   4      103.52      102.31      3.06 o 
   2   5   4       31.93       34.92      2.43 o 
   3   5   4        5.09        7.26      2.91 o 
   4   5   4       12.89       12.63      1.37 o 
   5   5   4        5.89        6.15      2.06 o 
   6   5   4        8.79        7.25      2.58 o 
  -5   6   4        1.67        0.65      1.86 o 
  -4   6   4        8.29       10.24      1.80 o 
  -3   6   4        5.93        5.52      1.67 o 
  -2   6   4       39.02       42.98      2.94 o 
  -1   6   4       11.50       11.99      2.39 o 
   0   6   4        2.49        2.59      1.36 o 
   1   6   4       17.18       18.49      2.54 o 
   2   6   4        2.89        2.48      1.97 o 
   3   6   4        1.79        2.22      1.82 o 
   4   6   4        5.29        2.74      1.69 o 
  -3   7   4        0.01       -0.54      2.42 o 
  -2   7   4        0.00        3.60      1.94 o 
  -1   7   4        4.85        9.59      2.74 o 
   0   7   4        0.53       -0.53      1.84 o 
   1   7   4        1.54        0.17      1.62 o 
   2   7   4        4.65        6.61      2.62 o 
 -10   1   5        3.65        1.13      1.27 o 
  -9   1   5        5.94        7.44      1.72 o 
  -8   1   5       50.43       46.06      1.68 o 
  -7   1   5        9.40        9.21      1.15 o 
  -6   1   5       11.03        8.07      1.85 o 
  -5   1   5       39.86       38.36      1.14 o 
  -4   1   5        0.35       -0.47      0.74 o 
  -3   1   5      251.30      268.34      2.45 o 
  -2   1   5       12.97       10.71      1.36 o 
  -1   1   5        2.83        1.87      0.76 o 
   0   1   5     1020.20     1010.20      7.80 o 
   1   1   5     1895.16     1972.23     15.06 o 
   2   1   5        0.02       -0.24      0.50 o 
   3   1   5        2.48        1.79      1.08 o 
   4   1   5        9.09       10.68      1.33 o 
   5   1   5        4.61        5.03      0.96 o 
   6   1   5       87.99       87.20      1.81 o 
   7   1   5        1.86        1.97      0.87 o 
   8   1   5        0.01       -0.19      1.53 o 
  -9   2   5        4.14        5.50      1.41 o 
  -8   2   5      175.47      178.10      5.05 o 
  -7   2   5       58.04       60.60      2.69 o 
  -6   2   5       15.03       15.06      0.83 o 
  -5   2   5       57.24       51.71      1.57 o 
  -4   2   5      162.38      153.71      1.95 o 
  -3   2   5     1385.78     1492.03     22.27 o 
  -2   2   5        0.08       -0.16      0.61 o 
  -1   2   5      100.62       99.59      1.74 o 
   0   2   5        0.16        0.38      0.84 o 
   1   2   5      237.91      238.39      2.71 o 
   2   2   5       12.39       14.17      0.92 o 
   3   2   5       16.75       17.70      1.82 o 
   4   2   5        0.12        0.09      0.98 o 
   5   2   5       11.66       11.99      2.06 o 
   6   2   5        0.04        0.43      1.40 o 
   7   2   5        1.29        0.38      1.04 o 
   8   2   5        0.01        0.73      1.19 o 
  -9   3   5       22.87       22.55      1.88 o 
  -8   3   5       69.39       63.98      1.43 o 
  -7   3   5        7.58        9.09      0.93 o 
  -6   3   5        0.13       -0.14      0.69 o 
  -5   3   5      336.23      327.54      5.95 o 
  -4   3   5      445.14      430.40      4.41 o 
  -3   3   5       18.75       18.67      2.79 o 
  -2   3   5       22.73       24.27      2.26 o 
  -1   3   5       54.93       61.69      1.59 o 
   0   3   5      256.54      245.69      2.62 o 
   1   3   5      269.04      273.37      3.66 o 
   2   3   5       13.45       14.88      1.26 o 
   3   3   5        6.19        5.35      0.86 o 
   4   3   5        7.92       11.14      2.06 o 
   5   3   5        3.15        2.95      1.78 o 
   6   3   5        6.66        8.54      1.43 o 
   7   3   5        0.06        0.01      1.24 o 
   8   3   5       13.73       17.99      3.34 o 
  -8   4   5        4.71        5.45      2.59 o 
  -7   4   5       12.10       15.49      1.80 o 
  -6   4   5        9.92        8.57      1.00 o 
  -5   4   5       39.09       39.29      2.07 o 
  -4   4   5      431.99      441.56      5.97 o 
  -3   4   5       39.49       39.39      2.01 o 
  -2   4   5      164.39      158.74      3.11 o 
  -1   4   5       32.28       28.45      1.91 o 
   0   4   5      107.55      116.06      2.65 o 
   1   4   5      173.66      178.60      3.46 o 
   2   4   5        3.05        4.52      1.70 o 
   3   4   5       67.05       54.97      2.37 o 
   4   4   5        2.12        1.44      0.74 o 
   5   4   5        6.09        4.21      1.20 o 
   6   4   5       20.04       23.85      1.86 o 
   7   4   5       27.11       29.39      4.09 o 
  -7   5   5        9.75       14.35      1.81 o 
  -6   5   5        2.69        3.44      1.04 o 
  -5   5   5       11.96       14.78      1.37 o 
  -4   5   5        0.66        2.48      1.33 o 
  -3   5   5       38.34       37.94      2.32 o 
  -2   5   5      366.17      360.55      5.87 o 
  -1   5   5       62.83       65.47      2.35 o 
   0   5   5       22.15       21.80      2.44 o 
   1   5   5        1.73        1.63      1.92 o 
   2   5   5       15.24       12.90      1.69 o 
   3   5   5       65.13       61.56      2.11 o 
   4   5   5        5.73        7.95      1.50 o 
   5   5   5       11.35        6.86      4.21 o 
   6   5   5       24.14       17.57      3.04 o 
  -6   6   5       32.23       33.36      4.49 o 
  -5   6   5        2.72        2.87      1.82 o 
  -4   6   5       24.08       25.60      2.20 o 
  -3   6   5       46.58       47.43      1.89 o 
  -2   6   5       19.53       19.34      1.77 o 
  -1   6   5        0.93        0.59      1.28 o 
   0   6   5       29.79       30.50      2.71 o 
   1   6   5       13.20       13.52      1.60 o 
   2   6   5        9.20        9.86      1.54 o 
   3   6   5        1.70        0.37      1.16 o 
   4   6   5        0.18        0.82      1.34 o 
  -3   7   5        0.00        1.11      2.12 o 
  -2   7   5        4.85        4.54      2.23 o 
  -1   7   5        8.44       12.24      1.72 o 
   0   7   5       21.65       26.11      2.16 o 
   1   7   5        3.94        1.92      1.65 o 
   2   7   5        2.02        1.58      4.88 o 
 -10   0   6        0.27        0.26      1.58 o 
  -9   0   6       13.13       11.56      1.62 o 
  -8   0   6      331.63      331.13      4.80 o 
  -7   0   6      289.55      279.51      5.64 o 
  -6   0   6       40.48       37.99      1.69 o 
  -5   0   6       48.61       45.07      1.49 o 
  -4   0   6      109.55      111.79      1.94 o 
  -3   0   6        6.53       11.84      1.75 o 
  -2   0   6      358.04      325.36      4.91 o 
  -1   0   6       27.24       22.91      2.35 o 
   0   0   6      759.75      721.28      9.38 o 
   1   0   6      363.64      355.90      8.19 o 
   2   0   6      356.10      343.48      3.95 o 
   3   0   6       96.10       94.16      2.21 o 
   4   0   6        5.91        6.81      0.92 o 
   5   0   6       24.92       25.42      0.89 o 
   6   0   6       72.56       68.61      3.00 o 
   7   0   6      164.57      159.84      6.59 o 
   8   0   6      126.02      129.33      6.50 o 
 -10   1   6        0.13       -0.06      1.16 o 
  -9   1   6        1.05        0.68      0.83 o 
  -8   1   6        9.44        6.43      1.31 o 
  -7   1   6        9.22       11.75      1.10 o 
  -6   1   6        1.91        2.59      0.91 o 
  -5   1   6      302.65      297.78      3.08 o 
  -4   1   6        6.86        7.28      1.02 o 
  -3   1   6     1624.33     1694.94     20.12 o 
  -2   1   6      142.22      129.16      4.34 o 
  -1   1   6       13.28       12.81      1.12 o 
   0   1   6      320.20      318.22      2.81 o 
   1   1   6       43.57       38.63      1.13 o 
   2   1   6       19.26       16.90      0.61 o 
   3   1   6     1335.47     1402.16     13.19 o 
   4   1   6       26.19       30.35      1.57 o 
   5   1   6        1.29        1.34      0.89 o 
   6   1   6       13.14       16.12      2.55 o 
   7   1   6      100.04      101.88      2.36 o 
   8   1   6       40.99       42.17      3.28 o 
  -9   2   6        0.05        0.00      1.04 o 
  -8   2   6       67.06       63.26      2.42 o 
  -7   2   6      264.23      274.98      5.68 o 
  -6   2   6        5.18        2.54      0.97 o 
  -5   2   6        0.03       -0.18      0.46 o 
  -4   2   6        0.45        0.84      1.48 o 
  -3   2   6      103.39      123.44      2.36 o 
  -2   2   6      537.81      557.27      4.72 o 
  -1   2   6       49.40       48.90      3.58 o 
   0   2   6      415.31      407.34      3.99 o 
   1   2   6        1.95        3.41      0.95 o 
   2   2   6     1851.03     2046.10     16.81 o 
   3   2   6       25.88       29.73      1.58 o 
   4   2   6       14.79       19.55      1.58 o 
   5   2   6        3.97        4.51      1.47 o 
   6   2   6        0.71        1.21      0.96 o 
   7   2   6       33.08       35.31      1.65 o 
   8   2   6        0.02        0.33      1.90 o 
  -9   3   6        5.76        7.08      2.89 o 
  -8   3   6      165.14      160.57      3.92 o 
  -7   3   6      135.17      121.75      6.16 o 
  -6   3   6       81.02       77.22      1.53 o 
  -5   3   6      126.99      127.56      2.05 o 
  -4   3   6      189.78      191.20      2.50 o 
  -3   3   6      259.20      295.40      5.48 o 
  -2   3   6        0.62        1.06      0.96 o 
  -1   3   6       60.12       63.87      1.68 o 
   0   3   6      180.04      183.21      2.71 o 
   1   3   6        6.58        6.26      1.08 o 
   2   3   6       11.23       13.56      1.11 o 
   3   3   6       33.13       31.34      1.08 o 
   4   3   6       24.54       22.83      4.81 o 
   5   3   6        8.10       10.51      2.17 o 
   6   3   6       37.50       36.51      1.78 o 
   7   3   6        3.40        4.35      1.56 o 
  -8   4   6       21.33       19.24      2.45 o 
  -7   4   6        8.63        6.76      1.86 o 
  -6   4   6       36.02       32.57      1.09 o 
  -5   4   6        1.39        1.36      0.59 o 
  -4   4   6        2.99        2.26      1.69 o 
  -3   4   6        6.37        7.63      0.93 o 
  -2   4   6       39.40       35.94      1.91 o 
  -1   4   6      110.79      112.51      2.83 o 
   0   4   6       77.41       78.96      2.19 o 
   1   4   6       12.67       16.19      1.46 o 
   2   4   6       28.74       27.73      1.12 o 
   3   4   6      119.11      107.94      3.17 o 
   4   4   6        0.04        0.36      0.57 o 
   5   4   6       41.48       47.21      6.57 o 
   6   4   6       12.84       12.28      1.80 o 
   7   4   6        2.20        2.35      2.20 o 
  -7   5   6        0.04        0.61      1.12 o 
  -6   5   6       25.16       24.86      1.73 o 
  -5   5   6        9.41        8.35      0.88 o 
  -4   5   6       21.50       16.42      3.63 o 
  -3   5   6       75.79       77.41      2.26 o 
  -2   5   6      126.78      126.51      2.48 o 
  -1   5   6      149.48      146.58      3.63 o 
   0   5   6       12.96       13.95      1.99 o 
   1   5   6       81.31       84.82      1.96 o 
   2   5   6       57.41       58.71      1.97 o 
   3   5   6       24.48       17.61      2.27 o 
   4   5   6       16.24       12.63      0.98 o 
   5   5   6        0.32        0.20      1.91 o 
   6   5   6       12.59       14.25      4.21 o 
  -6   6   6        8.83        7.61      3.43 o 
  -5   6   6       31.83       35.57      2.42 o 
  -4   6   6        2.40        2.93      1.69 o 
  -3   6   6        3.64        4.93      1.10 o 
  -2   6   6       58.61       59.85      2.57 o 
  -1   6   6        1.73        2.88      1.36 o 
   0   6   6        4.62        5.16      2.13 o 
   1   6   6        1.85        0.76      1.54 o 
   2   6   6        3.43        2.14      1.13 o 
   3   6   6        0.08       -0.38      1.22 o 
   4   6   6        0.26        3.28      2.81 o 
  -3   7   6        0.97       -0.60      2.34 o 
  -2   7   6        7.10        6.30      1.99 o 
  -1   7   6        9.97       10.71      2.03 o 
   0   7   6       33.73       33.79      2.21 o 
   1   7   6        2.39        1.58      1.75 o 
 -10   1   7        1.57        2.18      1.65 o 
  -9   1   7        0.11        0.12      0.87 o 
  -8   1   7      150.71      140.07      2.52 o 
  -7   1   7        7.35        8.35      1.07 o 
  -6   1   7       44.55       47.71      1.25 o 
  -5   1   7       31.94       35.49      1.02 o 
  -4   1   7      131.62      140.80      1.73 o 
  -3   1   7      846.88      834.92     23.74 o 
  -2   1   7        0.01        0.17      0.53 o 
  -1   1   7      468.76      435.67      4.85 o 
   0   1   7       11.39        9.96      0.77 o 
   1   1   7      177.08      193.13      1.89 o 
   2   1   7     2981.98     3237.55     26.03 o 
   3   1   7      157.76      164.15      2.34 o 
   4   1   7        0.22        0.93      1.21 o 
   5   1   7        7.60        8.75      1.11 o 
   6   1   7        2.70        2.87      0.84 o 
   7   1   7      173.07      173.91      3.20 o 
   8   1   7       74.51       75.56      4.97 o 
  -9   2   7        2.07        1.82      0.87 o 
  -8   2   7        0.09       -0.19      1.13 o 
  -7   2   7       82.71       84.14      2.44 o 
  -6   2   7       15.47       17.57      1.97 o 
  -5   2   7        3.22        2.83      1.16 o 
  -4   2   7       93.33       99.51      1.91 o 
  -3   2   7     1718.76     1855.96     19.02 o 
  -2   2   7      589.26      642.33      6.11 o 
  -1   2   7        0.90        0.53      0.64 o 
   0   2   7      171.01      162.11      1.87 o 
   1   2   7      184.87      189.63      2.58 o 
   2   2   7     1461.88     1430.22     13.44 o 
   3   2   7       48.99       54.06      2.00 o 
   4   2   7        5.65        7.15      1.80 o 
   5   2   7       13.55       17.33      1.60 o 
   6   2   7       27.10       28.62      1.94 o 
   7   2   7        2.09        1.29      0.91 o 
   8   2   7        3.24        1.72      2.19 o 
  -9   3   7       21.62       28.21      2.28 o 
  -8   3   7       15.70       13.36      1.52 o 
  -7   3   7       40.56       44.14      1.88 o 
  -6   3   7        6.00        5.62      1.23 o 
  -5   3   7        4.46        3.18      1.77 o 
  -4   3   7       44.47       41.56      2.30 o 
  -3   3   7       80.56       88.65      3.21 o 
  -2   3   7       11.18       13.58      1.18 o 
  -1   3   7       93.64       92.75      2.20 o 
   0   3   7        3.97        6.53      1.18 o 
   1   3   7      124.59      122.20      2.15 o 
   2   3   7      152.85      160.32      2.34 o 
   3   3   7        0.00       -0.19      0.59 o 
   4   3   7        0.02       -0.19      1.67 o 
   5   3   7        0.92        0.70      1.60 o 
   6   3   7        2.66        3.98      1.21 o 
   7   3   7        7.57        9.59      2.65 o 
  -8   4   7       24.91       27.00      1.49 o 
  -7   4   7        8.01       10.32      1.94 o 
  -6   4   7       37.53       37.89      2.93 o 
  -5   4   7       24.82       20.35      3.75 o 
  -4   4   7       83.94       83.24      2.92 o 
  -3   4   7       70.96       73.99      4.53 o 
  -2   4   7      236.24      246.45      4.10 o 
  -1   4   7        9.74       10.03      1.21 o 
   0   4   7        0.41       -0.58      1.05 o 
   1   4   7        0.10       -0.36      1.33 o 
   2   4   7        0.57        0.50      0.82 o 
   3   4   7        0.00        0.84      1.02 o 
   4   4   7        0.85        1.00      0.53 o 
   5   4   7       18.12       22.85      3.13 o 
   6   4   7        4.99        2.78      1.75 o 
  -7   5   7        7.82        6.69      1.19 o 
  -6   5   7        0.45        0.30      0.99 o 
  -5   5   7       24.10       29.47      3.01 o 
  -4   5   7       77.77       73.64      1.90 o 
  -3   5   7       46.97       47.65      1.83 o 
  -2   5   7        7.34        7.93      1.20 o 
  -1   5   7        1.72        0.86      1.16 o 
   0   5   7        1.35        1.20      1.22 o 
   1   5   7       82.92       87.55      1.97 o 
   2   5   7        5.29        4.88      1.69 o 
   3   5   7       17.02       16.30      1.24 o 
   4   5   7        2.23        2.28      0.93 o 
   5   5   7        0.24        2.47      2.88 o 
  -6   6   7        1.82        4.41      4.11 o 
  -5   6   7        0.48        1.20      1.66 o 
  -4   6   7       19.53       25.96      2.14 o 
  -3   6   7       14.09       14.97      1.64 o 
  -2   6   7        0.18        1.23      1.26 o 
  -1   6   7        2.78        2.86      1.26 o 
   0   6   7       43.65       48.95      1.98 o 
   1   6   7        1.19        0.80      1.25 o 
   2   6   7        7.23        6.31      2.32 o 
   3   6   7        0.67        0.11      1.30 o 
   4   6   7       25.55       31.69      3.27 o 
  -2   7   7        3.10        2.61      1.32 o 
  -1   7   7       30.49       36.88      3.20 o 
   0   7   7        0.01        3.11      2.30 o 
   1   7   7        0.73       -0.54      1.82 o 
 -10   0   8        2.28        0.00      1.80 o 
  -9   0   8        0.11       -0.14      0.90 o 
  -8   0   8      276.81      263.35      3.63 o 
  -7   0   8       71.93       70.15      2.61 o 
  -6   0   8      338.76      340.60      8.89 o 
  -5   0   8      250.47      259.67      4.32 o 
  -4   0   8      111.25      139.07      3.32 o 
  -3   0   8       13.17       12.50      1.50 o 
  -2   0   8      294.11      292.27      5.30 o 
  -1   0   8      414.13      371.78      6.72 o 
   0   0   8      945.48      938.89     20.69 o 
   1   0   8        0.01        0.36      0.80 o 
   2   0   8        0.61        0.35      0.94 o 
   3   0   8       36.08       37.03      1.89 o 
   4   0   8        0.00       -0.15      1.01 o 
   5   0   8        0.51        0.10      0.44 o 
   6   0   8       22.88       26.65      3.81 o 
   7   0   8        5.69        4.36      3.29 o 
   8   0   8       22.66       20.02      7.70 o 
 -10   1   8        2.40        0.85      1.18 o 
  -9   1   8        7.57        8.59      1.21 o 
  -8   1   8       45.63       37.96      1.52 o 
  -7   1   8       56.61       55.76      1.42 o 
  -6   1   8      191.85      196.99      2.45 o 
  -5   1   8        2.47        3.05      0.83 o 
  -4   1   8       33.81       41.69      1.22 o 
  -3   1   8     1302.35     1393.96     13.44 o 
  -2   1   8       10.99       13.86      1.01 o 
  -1   1   8      173.48      160.24      2.27 o 
   0   1   8      288.40      281.15      2.85 o 
   1   1   8      240.58      255.26      3.01 o 
   2   1   8     2638.86     2795.48     23.16 o 
   3   1   8      114.94      107.89      2.25 o 
   4   1   8        6.32        5.41      1.59 o 
   5   1   8        0.79        0.67      0.91 o 
   6   1   8       16.81       19.72      1.79 o 
   7   1   8        0.30        1.45      3.51 o 
   8   1   8       36.14       32.72      4.40 o 
  -9   2   8        8.32        6.77      1.22 o 
  -8   2   8        8.79       15.00      1.35 o 
  -7   2   8       36.66       33.15      2.11 o 
  -6   2   8       38.85       39.10      1.52 o 
  -5   2   8       76.95       79.23      2.02 o 
  -4   2   8       86.89       87.95      2.27 o 
  -3   2   8      120.86      129.95      2.65 o 
  -2   2   8       62.51       61.64      2.02 o 
  -1   2   8       31.16       27.71      1.26 o 
   0   2   8      377.82      373.00      3.36 o 
   1   2   8      288.31      284.51      3.05 o 
   2   2   8     2634.21     2858.25     26.75 o 
   3   2   8      178.12      178.24      4.29 o 
   4   2   8        1.78        1.38      1.21 o 
   5   2   8        0.38        0.35      1.19 o 
   6   2   8        0.05        0.14      1.09 o 
   7   2   8      131.84      120.91      3.00 o 
  -9   3   8        5.42        4.61      1.68 o 
  -8   3   8       25.35       30.29      1.60 o 
  -7   3   8       29.96       33.35      1.98 o 
  -6   3   8        2.15        2.10      1.90 o 
  -5   3   8        0.16        1.17      1.82 o 
  -4   3   8      117.96      113.48      3.71 o 
  -3   3   8      185.92      204.03      2.72 o 
  -2   3   8      126.32      125.96      2.74 o 
  -1   3   8       81.94       72.93      1.82 o 
   0   3   8       23.32       23.01      1.23 o 
   1   3   8        2.59        3.22      0.92 o 
   2   3   8       43.87       45.23      1.24 o 
   3   3   8       53.32       54.26      1.20 o 
   4   3   8      101.38       98.02      2.85 o 
   5   3   8        3.43        4.13      2.18 o 
   6   3   8        6.25        5.57      1.37 o 
   7   3   8        4.25        3.19      1.71 o 
  -8   4   8        7.24       12.64      1.53 o 
  -7   4   8       12.88       15.30      1.70 o 
  -6   4   8        1.45        0.15      1.02 o 
  -5   4   8       63.91       60.48      2.17 o 
  -4   4   8      776.88      751.64     11.59 o 
  -3   4   8      140.62      139.29      2.96 o 
  -2   4   8       89.81       92.53      2.04 o 
  -1   4   8      468.82      456.45      6.95 o 
   0   4   8       52.28       50.69      1.93 o 
   1   4   8      323.16      314.84      3.62 o 
   2   4   8       12.52       12.45      1.16 o 
   3   4   8        4.56        3.28      1.03 o 
   4   4   8       25.31       19.23      2.55 o 
   5   4   8        7.64        6.65      2.20 o 
   6   4   8        0.55        1.00      1.58 o 
  -7   5   8        1.34        0.13      1.17 o 
  -6   5   8       40.13       33.99      2.20 o 
  -5   5   8        0.03       -0.12      1.80 o 
  -4   5   8        9.07        7.86      1.24 o 
  -3   5   8      286.55      285.50      4.63 o 
  -2   5   8      107.08      104.42      2.41 o 
  -1   5   8       63.28       66.00      2.33 o 
   0   5   8        0.05        0.07      1.10 o 
   1   5   8        5.25        6.81      1.36 o 
   2   5   8      101.56       98.16      2.43 o 
   3   5   8       15.14       16.37      1.46 o 
   4   5   8        0.87        0.65      2.58 o 
   5   5   8        1.13        0.19      3.32 o 
  -5   6   8        4.85        3.41      1.48 o 
  -4   6   8        5.08        7.80      2.66 o 
  -3   6   8        1.60        2.89      1.29 o 
  -2   6   8        3.78        5.75      1.62 o 
  -1   6   8        8.95       11.13      1.76 o 
   0   6   8        0.29        1.60      1.17 o 
   1   6   8        2.73        2.81      1.31 o 
   2   6   8        1.88        0.79      1.42 o 
   3   6   8        0.77        1.49      1.60 o 
  -2   7   8        2.90        1.95      1.86 o 
  -1   7   8        1.05        1.44      1.35 o 
   0   7   8       26.00       32.24      2.16 o 
 -10   1   9        0.08       -0.95      0.99 o 
  -9   1   9        1.84        1.31      1.15 o 
  -8   1   9        1.59        2.16      0.69 o 
  -7   1   9      435.63      426.80      5.84 o 
  -6   1   9       16.96       15.54      1.18 o 
  -5   1   9        1.39        2.65      0.76 o 
  -4   1   9       13.26       12.60      0.94 o 
  -3   1   9        8.13        3.52      1.27 o 
  -2   1   9     1371.94     1484.07     13.01 o 
  -1   1   9        0.11        0.82      0.75 o 
   0   1   9       69.56       64.01      1.49 o 
   1   1   9       56.75       57.16      1.49 o 
   2   1   9      283.68      294.40      4.51 o 
   3   1   9       54.50       55.94      1.02 o 
   4   1   9       17.29       20.74      1.67 o 
   5   1   9        0.53        0.75      1.47 o 
   6   1   9        2.82        1.87      0.77 o 
   7   1   9       22.14       20.79      3.72 o 
  -9   2   9        2.75        1.51      1.35 o 
  -8   2   9        0.14        0.72      1.60 o 
  -7   2   9      204.70      214.57      3.41 o 
  -6   2   9      159.77      161.00      2.99 o 
  -5   2   9       82.22       75.37      2.43 o 
  -4   2   9       23.07       24.29      1.78 o 
  -3   2   9        0.70       -0.64      1.34 o 
  -2   2   9      633.51      665.22      6.59 o 
  -1   2   9        1.09        2.01      0.83 o 
   0   2   9       85.31       88.57      1.79 o 
   1   2   9       81.20       79.80      1.28 o 
   2   2   9       55.00       52.24      1.59 o 
   3   2   9       32.95       31.39      2.04 o 
   4   2   9        9.40        9.39      1.82 o 
   5   2   9        2.69        2.40      1.29 o 
   6   2   9        1.04        1.16      1.32 o 
   7   2   9        0.66       -0.46      1.11 o 
  -9   3   9        0.09        1.02      0.96 o 
  -8   3   9        1.65        2.39      1.62 o 
  -7   3   9       23.14       20.17      2.72 o 
  -6   3   9        4.02        4.78      1.39 o 
  -5   3   9        2.96        2.90      1.98 o 
  -4   3   9       77.80       68.04      2.75 o 
  -3   3   9        9.79       11.38      2.77 o 
  -2   3   9       14.44       14.45      1.30 o 
  -1   3   9      206.46      190.10      3.19 o 
   0   3   9       39.81       35.10      2.48 o 
   1   3   9        1.37        1.09      0.83 o 
   2   3   9        5.38        5.37      0.77 o 
   3   3   9       21.36       24.59      1.30 o 
   4   3   9       81.28       81.41      2.55 o 
   5   3   9        0.03        2.36      1.57 o 
   6   3   9        1.68        0.93      1.37 o 
   7   3   9        1.71        0.82      1.40 o 
  -8   4   9       20.11       20.17      4.06 o 
  -7   4   9        8.68        7.17      1.44 o 
  -6   4   9       35.17       34.51      3.37 o 
  -5   4   9        0.54       -0.16      2.25 o 
  -4   4   9       64.72       62.95      2.88 o 
  -3   4   9      558.96      581.53      7.12 o 
  -2   4   9      127.31      126.71      2.69 o 
  -1   4   9      438.06      417.98      5.69 o 
   0   4   9      152.68      147.49      2.44 o 
   1   4   9       25.21       24.30      1.82 o 
   2   4   9      149.25      148.04      2.49 o 
   3   4   9       30.24       28.72      1.20 o 
   4   4   9       64.47       56.07      5.27 o 
   5   4   9        0.18        0.03      1.52 o 
   6   4   9        0.00       -0.92      1.63 o 
  -7   5   9        3.87        3.17      1.22 o 
  -6   5   9       10.11        6.57      1.41 o 
  -5   5   9       35.30       34.93      2.11 o 
  -4   5   9       42.07       42.06      1.09 o 
  -3   5   9       16.11       19.25      2.05 o 
  -2   5   9       56.79       55.25      2.03 o 
  -1   5   9      152.21      144.08      2.69 o 
   0   5   9        5.92        7.58      1.85 o 
   1   5   9       61.59       62.79      1.94 o 
   2   5   9        4.29        3.15      1.09 o 
   3   5   9       23.56       20.36      1.17 o 
   4   5   9        4.92        3.69      2.24 o 
   5   5   9        0.02        1.76      2.96 o 
  -5   6   9        8.84        9.83      2.06 o 
  -4   6   9        0.88        0.33      1.94 o 
  -3   6   9       19.37       17.07      2.32 o 
  -2   6   9        3.63        3.83      1.87 o 
  -1   6   9        0.10        0.35      1.16 o 
   0   6   9        0.23        0.86      1.34 o 
   1   6   9        0.34        0.11      1.50 o 
   2   6   9        8.47        9.82      2.16 o 
   3   6   9        0.03       -0.37      1.31 o 
  -1   7   9        3.64        2.95      1.71 o 
 -10   0  10        0.16       -0.29      1.51 o 
  -9   0  10        1.75        2.09      1.17 o 
  -8   0  10        5.85        7.58      1.64 o 
  -7   0  10      150.41      141.67      2.82 o 
  -6   0  10       34.49       34.84      1.51 o 
  -5   0  10       69.36       71.44      1.84 o 
  -4   0  10      628.75      624.64     10.60 o 
  -3   0  10      294.43      308.72      5.65 o 
  -2   0  10      375.23      392.54      7.14 o 
  -1   0  10      113.94      116.66      2.65 o 
   0   0  10       52.43       44.98      1.74 o 
   1   0  10       85.12       91.90      1.77 o 
   2   0  10        6.46        5.53      1.33 o 
   3   0  10      264.30      271.91      4.00 o 
   4   0  10      562.73      577.90      9.25 o 
   5   0  10        1.75        1.63      0.45 o 
   6   0  10        8.42        7.91      6.37 o 
   7   0  10        0.49       -0.94      5.69 o 
 -10   1  10        0.01        0.37      1.50 o 
  -9   1  10        0.04        0.93      1.12 o 
  -8   1  10       26.57       20.93      1.24 o 
  -7   1  10       32.40       23.67      1.51 o 
  -6   1  10      795.07      791.04      6.85 o 
  -5   1  10       25.96       26.53      1.08 o 
  -4   1  10        3.43        3.94      0.70 o 
  -3   1  10        7.84        7.06      1.36 o 
  -2   1  10     1315.91     1442.61     12.74 o 
  -1   1  10      720.34      738.20      6.48 o 
   0   1  10        3.45        3.86      0.92 o 
   1   1  10      235.22      224.84      2.51 o 
   2   1  10        1.53        1.95      0.78 o 
   3   1  10       13.88       16.42      0.65 o 
   4   1  10       62.59       67.26      2.82 o 
   5   1  10        9.87       11.82      4.22 o 
   6   1  10        0.28        0.67      0.93 o 
   7   1  10        2.91        0.34      3.42 o 
  -9   2  10        0.37        1.12      1.21 o 
  -8   2  10        6.97       13.26      1.31 o 
  -7   2  10      547.37      506.88      6.79 o 
  -6   2  10      251.01      245.98      3.50 o 
  -5   2  10       37.88       37.60      2.14 o 
  -4   2  10      142.80      144.84      2.95 o 
  -3   2  10       64.81       71.97      2.00 o 
  -2   2  10        4.83        2.69      0.91 o 
  -1   2  10       19.25       24.43      1.08 o 
   0   2  10       17.72       21.91      1.15 o 
   1   2  10      134.60      137.52      2.30 o 
   2   2  10        8.56        8.65      1.25 o 
   3   2  10      465.89      480.75      6.61 o 
   4   2  10       60.23       61.77      2.39 o 
   5   2  10        2.40        1.15      1.84 o 
   6   2  10        2.19        1.03      1.00 o 
   7   2  10        9.66       11.51      4.66 o 
  -9   3  10        0.71        0.11      1.39 o 
  -8   3  10       20.36       24.93      1.93 o 
  -7   3  10       80.24       84.19      2.61 o 
  -6   3  10        1.08       -0.37      1.60 o 
  -5   3  10        0.10        0.45      1.32 o 
  -4   3  10        3.61        3.13      1.95 o 
  -3   3  10      121.64      124.65      4.11 o 
  -2   3  10      245.61      257.49      3.78 o 
  -1   3  10        2.52        3.12      1.54 o 
   0   3  10       14.34       15.46      1.05 o 
   1   3  10        6.08        5.45      1.30 o 
   2   3  10        4.96        5.28      1.01 o 
   3   3  10      234.71      230.03      2.63 o 
   4   3  10       28.01       29.65      2.19 o 
   5   3  10        2.53        1.69      1.70 o 
   6   3  10       13.46       12.32      3.42 o 
  -8   4  10        2.53        1.10      1.28 o 
  -7   4  10        3.52        4.15      1.43 o 
  -6   4  10       14.75        9.36      2.41 o 
  -5   4  10       53.71       51.59      3.10 o 
  -4   4  10       84.97       87.61      3.58 o 
  -3   4  10        1.86        0.95      0.80 o 
  -2   4  10       13.60       17.22      1.99 o 
  -1   4  10      137.70      137.88      3.65 o 
   0   4  10      137.37      134.31      3.10 o 
   1   4  10       34.29       34.14      1.37 o 
   2   4  10        6.91        9.87      1.07 o 
   3   4  10       13.85       12.93      1.07 o 
   4   4  10       21.62       20.49      3.11 o 
   5   4  10        8.49        7.98      4.05 o 
   6   4  10        1.82        0.01      1.78 o 
  -7   5  10        1.32        1.38      1.39 o 
  -6   5  10       16.43       14.80      2.05 o 
  -5   5  10        4.89        3.22      2.24 o 
  -4   5  10       27.92       23.85      1.93 o 
  -3   5  10        0.61        0.13      0.90 o 
  -2   5  10       30.73       32.04      1.65 o 
  -1   5  10       26.99       27.76      1.56 o 
   0   5  10        0.01        0.07      0.94 o 
   1   5  10        2.19        0.54      0.96 o 
   2   5  10       25.14       26.28      1.80 o 
   3   5  10        2.00        1.48      1.09 o 
   4   5  10        0.16       -0.99      3.76 o 
  -5   6  10        2.83        2.03      1.96 o 
  -4   6  10        0.04        1.53      1.97 o 
  -3   6  10        2.47        3.92      1.79 o 
  -2   6  10       13.81       16.08      1.51 o 
  -1   6  10        0.53        0.89      1.40 o 
   0   6  10       27.58       33.62      2.25 o 
   1   6  10        0.27       -1.26      1.26 o 
   2   6  10        0.03        1.13      1.07 o 
   3   6  10        3.56        3.53      2.73 o 
 -10   1  11        2.39        2.43      1.74 o 
  -9   1  11        4.23        5.88      1.50 o 
  -8   1  11        1.15        2.16      0.79 o 
  -7   1  11      154.55      134.41      2.06 o 
  -6   1  11        1.27        1.10      0.80 o 
  -5   1  11      102.62       97.02      1.79 o 
  -4   1  11        8.81        8.90      1.62 o 
  -3   1  11      100.83      121.62      2.36 o 
  -2   1  11        6.90        7.08      1.05 o 
  -1   1  11       71.01       75.01      1.54 o 
   0   1  11      114.43      103.94      1.72 o 
   1   1  11        5.11        4.90      0.89 o 
   2   1  11       11.47       11.18      0.98 o 
   3   1  11      196.43      204.77      4.28 o 
   4   1  11       37.97       39.12      2.27 o 
   5   1  11        2.48        2.14      1.27 o 
   6   1  11        3.24        7.05      2.57 o 
   7   1  11        4.48        3.89      4.11 o 
  -9   2  11        1.86        0.33      1.39 o 
  -8   2  11        3.47        2.00      1.36 o 
  -7   2  11       11.28        8.35      1.61 o 
  -6   2  11       62.94       65.03      2.75 o 
  -5   2  11       42.06       47.56      3.72 o 
  -4   2  11        4.56        4.59      1.34 o 
  -3   2  11        2.23        2.73      1.31 o 
  -2   2  11     1554.82     1666.72     28.09 o 
  -1   2  11       48.23       53.55      1.50 o 
   0   2  11      202.02      193.73      2.22 o 
   1   2  11       22.60       23.40      1.28 o 
   2   2  11      148.13      152.88      2.35 o 
   3   2  11      520.65      510.21      5.96 o 
   4   2  11        0.01       -0.49      1.14 o 
   5   2  11        8.62       12.88      1.76 o 
   6   2  11        0.90        3.45      2.11 o 
   7   2  11        7.82       10.52      4.88 o 
  -9   3  11        1.48        1.18      1.14 o 
  -8   3  11       13.17       17.19      1.70 o 
  -7   3  11       18.57       14.23      2.16 o 
  -6   3  11       12.57       13.30      2.33 o 
  -5   3  11       56.72       57.93      3.28 o 
  -4   3  11       12.40        8.20      2.28 o 
  -3   3  11       13.78       13.53      1.71 o 
  -2   3  11       69.57       67.57      1.95 o 
  -1   3  11      264.48      269.11      4.60 o 
   0   3  11       83.49       79.20      1.98 o 
   1   3  11        1.29        1.88      1.22 o 
   2   3  11       11.04       10.85      0.84 o 
   3   3  11      343.15      329.67      3.65 o 
   4   3  11        9.72        8.56      2.23 o 
   5   3  11        0.67       -0.86      1.90 o 
   6   3  11        6.01        4.11      1.81 o 
  -8   4  11       10.31       18.09      1.99 o 
  -7   4  11        1.13        1.16      1.43 o 
  -6   4  11       37.41       36.62      2.12 o 
  -5   4  11        8.83        7.87      2.41 o 
  -4   4  11       39.92       41.61      2.58 o 
  -3   4  11        3.93        4.44      0.77 o 
  -2   4  11       31.72       31.76      1.63 o 
  -1   4  11       77.46       77.45      2.35 o 
   0   4  11        0.10       -0.47      1.65 o 
   1   4  11        0.08       -0.18      1.31 o 
   2   4  11       44.22       46.47      1.63 o 
   3   4  11       56.55       56.02      2.82 o 
   4   4  11        5.87        4.46      2.69 o 
   5   4  11        0.90        2.05      2.03 o 
  -7   5  11       18.34       17.84      1.85 o 
  -6   5  11        0.08        1.90      1.67 o 
  -5   5  11        1.25        1.76      1.63 o 
  -4   5  11        0.20        1.88      3.10 o 
  -3   5  11      167.36      172.11      3.37 o 
  -2   5  11       11.21       10.17      1.30 o 
  -1   5  11       24.42       25.95      2.05 o 
   0   5  11        6.85        9.77      1.39 o 
   1   5  11        4.01        7.08      1.45 o 
   2   5  11       17.54       16.41      1.52 o 
   3   5  11        3.52        1.53      1.05 o 
   4   5  11        0.90        2.06      2.21 o 
  -5   6  11        0.72        2.42      1.84 o 
  -4   6  11       15.13       21.57      2.30 o 
  -3   6  11        4.31        8.56      4.19 o 
  -2   6  11       41.67       38.59      2.06 o 
  -1   6  11       13.37       16.57      1.94 o 
   0   6  11       25.91       30.21      2.66 o 
   1   6  11       27.66       32.40      1.84 o 
   2   6  11        4.21        3.41      1.03 o 
 -10   0  12       22.18       26.10      2.95 o 
  -9   0  12       10.53       10.17      1.76 o 
  -8   0  12        2.87        2.09      1.01 o 
  -7   0  12       11.17       12.39      1.21 o 
  -6   0  12      609.46      598.56      9.34 o 
  -5   0  12      117.09      106.06      4.00 o 
  -4   0  12        4.34        6.81      1.80 o 
  -3   0  12       32.18       36.92      2.19 o 
  -2   0  12      197.71      182.11      6.31 o 
  -1   0  12      901.53      908.96     14.40 o 
   0   0  12        0.14       -0.58      2.10 o 
   1   0  12       37.51       34.77      2.32 o 
   2   0  12       75.83       87.54      2.11 o 
   3   0  12       70.87       65.63      3.02 o 
   4   0  12        4.28        3.50      1.25 o 
   5   0  12        1.15        1.13      0.49 o 
   7   0  12        9.69       10.23      7.66 o 
 -10   1  12       16.40       24.83      1.47 o 
  -9   1  12        1.95        1.93      1.28 o 
  -8   1  12        0.62        1.27      0.78 o 
  -7   1  12      182.20      169.26      3.96 o 
  -6   1  12       89.49       85.27      1.72 o 
  -5   1  12      424.43      423.70      4.31 o 
  -4   1  12      260.47      256.83      4.04 o 
  -3   1  12       43.00       41.18      1.80 o 
  -2   1  12       34.07       32.00      1.33 o 
  -1   1  12        6.01        6.71      1.02 o 
   0   1  12       15.88       15.88      0.94 o 
   1   1  12      277.54      284.55      2.99 o 
   2   1  12       39.56       44.49      1.24 o 
   3   1  12        0.26        0.16      0.55 o 
   4   1  12       22.45       22.86      1.80 o 
   5   1  12        1.08        1.23      0.96 o 
   6   1  12        0.90        0.50      2.14 o 
   7   1  12        0.02        0.68      6.59 o 
  -9   2  12        0.98        1.36      1.14 o 
  -8   2  12        6.08        3.76      1.85 o 
  -7   2  12       33.96       32.14      1.87 o 
  -6   2  12       82.55       80.22      3.69 o 
  -5   2  12       33.34       34.60      2.70 o 
  -4   2  12        2.38        2.94      1.33 o 
  -3   2  12       42.39       46.76      1.27 o 
  -2   2  12       86.12       87.03      2.04 o 
  -1   2  12      107.77      113.81      2.22 o 
   0   2  12        5.42        5.16      1.58 o 
   1   2  12        4.40        5.15      0.98 o 
   2   2  12        1.66        1.26      0.64 o 
   3   2  12      561.80      549.56      5.96 o 
   4   2  12        0.37        0.28      0.90 o 
   5   2  12       29.45       39.44      4.05 o 
   6   2  12        0.96        0.29      0.87 o 
  -9   3  12        0.59        1.64      1.35 o 
  -8   3  12        6.21        5.17      1.72 o 
  -7   3  12       19.37       19.16      1.54 o 
  -6   3  12       40.43       42.03      2.86 o 
  -5   3  12        1.99       -0.10      1.36 o 
  -4   3  12       61.28       53.97      3.27 o 
  -3   3  12      129.02      119.95      3.21 o 
  -2   3  12      136.36      146.97      2.82 o 
  -1   3  12      165.78      158.53      4.61 o 
   0   3  12      403.43      385.13      4.63 o 
   1   3  12       99.17       96.67      2.31 o 
   2   3  12       96.90       92.87      1.76 o 
   3   3  12      339.43      335.68      3.50 o 
   4   3  12        8.38        6.29      1.56 o 
   5   3  12       21.00       23.71      3.08 o 
   6   3  12        2.05        3.17      2.22 o 
  -8   4  12        7.11       10.78      2.01 o 
  -7   4  12       21.34       26.02      1.92 o 
  -6   4  12        0.37       -0.27      1.82 o 
  -5   4  12       57.20       51.66      2.40 o 
  -4   4  12       26.35       22.31      2.41 o 
  -3   4  12      331.86      332.76      6.55 o 
  -2   4  12        0.41        1.13      1.23 o 
  -1   4  12       52.51       50.39      1.92 o 
   0   4  12      228.43      220.35      4.04 o 
   1   4  12        0.11        0.37      1.14 o 
   2   4  12       30.07       30.94      1.58 o 
   3   4  12        3.07        4.88      0.90 o 
   4   4  12       19.53       20.50      4.83 o 
   5   4  12        0.90        1.92      3.80 o 
  -7   5  12        7.60        8.13      1.71 o 
  -6   5  12        0.36        1.55      1.88 o 
  -5   5  12       45.47       40.79      4.65 o 
  -4   5  12        6.40        8.04      2.25 o 
  -3   5  12      182.95      182.33      5.59 o 
  -2   5  12      303.80      308.75      4.68 o 
  -1   5  12        6.94        5.42      1.24 o 
   0   5  12        5.79        5.77      1.51 o 
   1   5  12        2.65        2.69      1.53 o 
   2   5  12       42.85       43.17      1.84 o 
   3   5  12       17.86       12.20      2.85 o 
   4   5  12        0.24        0.51      3.71 o 
  -5   6  12        1.45        1.35      1.84 o 
  -4   6  12        0.66        1.53      1.82 o 
  -3   6  12        7.85        5.69      2.11 o 
  -2   6  12       49.31       49.31      2.10 o 
  -1   6  12        0.02        1.16      1.23 o 
   0   6  12        6.95        4.73      1.29 o 
   1   6  12       15.22       18.03      1.48 o 
   2   6  12        3.47        1.32      1.14 o 
 -10   1  13       11.20       13.44      2.51 o 
  -9   1  13        3.78        5.00      1.16 o 
  -8   1  13        0.24        0.38      0.71 o 
  -7   1  13        2.68        1.64      0.73 o 
  -6   1  13      853.53      821.12      7.78 o 
  -5   1  13      152.15      147.18      2.34 o 
  -4   1  13       45.86       43.52      2.20 o 
  -3   1  13        7.28        8.05      1.49 o 
  -2   1  13       19.90       18.58      1.31 o 
  -1   1  13      628.48      651.95      5.84 o 
   0   1  13        8.07       10.80      1.10 o 
   1   1  13       28.20       28.26      1.08 o 
   2   1  13        0.53        0.47      0.94 o 
   3   1  13       21.67       23.81      0.94 o 
   4   1  13       72.76       73.85      2.28 o 
   5   1  13       11.13       13.39      2.07 o 
   6   1  13        0.12        0.38      2.20 o 
  -9   2  13        4.46        7.12      2.20 o 
  -8   2  13        6.33        6.94      1.36 o 
  -7   2  13       21.78       20.74      1.99 o 
  -6   2  13       19.50       17.70      2.06 o 
  -5   2  13      129.03      124.85      2.68 o 
  -4   2  13       17.33       17.42      2.11 o 
  -3   2  13        4.91        4.81      0.89 o 
  -2   2  13       24.21       26.23      1.44 o 
  -1   2  13       37.59       38.40      1.43 o 
   0   2  13       70.08       68.49      1.85 o 
   1   2  13       15.09       14.72      1.19 o 
   2   2  13        1.81        0.74      0.90 o 
   3   2  13       37.55       30.97      1.40 o 
   4   2  13        0.42       -0.25      1.17 o 
   5   2  13       14.22       16.04      2.48 o 
   6   2  13        0.17        0.60      1.13 o 
  -9   3  13        0.26        2.61      1.95 o 
  -8   3  13        0.01        1.13      1.70 o 
  -7   3  13        2.51        2.37      1.36 o 
  -6   3  13       31.13       26.94      2.39 o 
  -5   3  13        2.34        2.48      1.69 o 
  -4   3  13       42.67       41.08      2.19 o 
  -3   3  13        4.90        4.14      2.05 o 
  -2   3  13       84.41       87.09      2.84 o 
  -1   3  13        0.00       -1.07      1.13 o 
   0   3  13      370.62      355.10      4.10 o 
   1   3  13      160.48      154.34      2.89 o 
   2   3  13        6.08        6.11      0.84 o 
   3   3  13        3.85        2.90      0.63 o 
   4   3  13        3.38        2.53      1.53 o 
   5   3  13       76.44       74.48      4.19 o 
  -8   4  13        0.01        1.06      1.65 o 
  -7   4  13        3.99        2.34      1.54 o 
  -6   4  13        5.24        5.93      2.48 o 
  -5   4  13       42.69       34.18      3.06 o 
  -4   4  13        8.88        6.39      2.08 o 
  -3   4  13        0.49        2.26      2.23 o 
  -2   4  13      144.83      143.49      2.98 o 
  -1   4  13      174.24      173.58      3.29 o 
   0   4  13      156.50      144.48      3.96 o 
   1   4  13       16.36       13.87      1.14 o 
   2   4  13        5.27        5.65      0.91 o 
   3   4  13       16.54       16.41      2.59 o 
   4   4  13       43.02       46.29      4.36 o 
   5   4  13        1.75        0.93      2.55 o 
  -7   5  13        4.87        5.05      1.93 o 
  -6   5  13        1.23        3.02      2.51 o 
  -5   5  13        3.57        1.69      2.06 o 
  -4   5  13       15.03       15.45      2.54 o 
  -3   5  13       46.46       50.10      3.86 o 
  -2   5  13       35.25       37.08      2.16 o 
  -1   5  13        0.84        0.62      1.16 o 
   0   5  13        2.07        1.78      1.28 o 
   1   5  13        3.54        4.53      1.24 o 
   2   5  13       21.89       19.50      1.95 o 
   3   5  13        5.52        4.08      2.28 o 
  -5   6  13        1.15       -1.09      2.57 o 
  -4   6  13        1.05        0.71      2.26 o 
  -3   6  13        0.05        1.83      2.04 o 
  -2   6  13        7.07        5.02      2.24 o 
  -1   6  13        1.25       -0.69      1.02 o 
   0   6  13        2.39        1.16      1.13 o 
   1   6  13        2.12        4.95      1.35 o 
 -10   0  14        2.52        2.97      2.34 o 
  -9   0  14        0.26       -0.30      1.44 o 
  -8   0  14        2.18        1.80      1.49 o 
  -7   0  14       22.86       23.64      1.85 o 
  -6   0  14       66.76       57.51      7.82 o 
  -5   0  14      893.24      906.56     15.00 o 
  -4   0  14       17.58       13.24      2.18 o 
  -3   0  14       22.09       19.63      3.29 o 
  -2   0  14      182.47      185.40      6.70 o 
  -1   0  14      942.47      987.48     40.11 o 
   0   0  14      608.89      653.33     10.02 o 
   1   0  14       17.51       19.55      2.08 o 
   2   0  14       55.22       57.11      2.12 o 
   3   0  14        0.80        0.59      0.93 o 
   4   0  14      138.49      134.25      6.50 o 
   5   0  14      104.48      115.99      9.84 o 
   6   0  14        0.72        3.98      6.72 o 
  -9   1  14        4.39        3.24      1.54 o 
  -8   1  14        7.83        8.67      0.97 o 
  -7   1  14       52.49       47.12      1.26 o 
  -6   1  14       43.09       46.55      2.04 o 
  -5   1  14      682.28      657.72      7.82 o 
  -4   1  14      108.25      110.47      3.35 o 
  -3   1  14      212.33      220.22      3.54 o 
  -2   1  14        4.12        5.15      1.08 o 
  -1   1  14      193.76      204.17      2.95 o 
   0   1  14       26.73       27.10      1.19 o 
   1   1  14       33.81       34.49      1.36 o 
   2   1  14       53.92       53.77      1.82 o 
   3   1  14        9.73       10.23      0.78 o 
   4   1  14        0.05       -0.26      1.13 o 
   5   1  14       29.23       31.12      1.94 o 
   6   1  14        0.01       -0.19      2.32 o 
  -9   2  14        6.88        5.92      1.43 o 
  -8   2  14        0.04       -0.08      1.15 o 
  -7   2  14        7.78        9.97      1.52 o 
  -6   2  14      628.06      561.15      8.40 o 
  -5   2  14       28.31       28.47      2.00 o 
  -4   2  14        0.43       -0.15      1.35 o 
  -3   2  14        0.22       -0.04      0.89 o 
  -2   2  14       99.92      105.26      2.27 o 
  -1   2  14       12.83       11.92      1.23 o 
   0   2  14       34.19       36.10      1.44 o 
   1   2  14        0.44        1.70      1.18 o 
   2   2  14        2.38        1.78      0.94 o 
   3   2  14        0.12       -0.17      0.71 o 
   4   2  14       25.46       32.05      2.30 o 
   5   2  14       11.48        9.43      1.75 o 
   6   2  14        2.16        5.39      4.36 o 
  -9   3  14        0.47       -1.17      1.74 o 
  -8   3  14        0.33       -0.37      1.30 o 
  -7   3  14        5.27        3.12      1.79 o 
  -6   3  14       47.23       43.96      2.28 o 
  -5   3  14       32.42       26.99      1.87 o 
  -4   3  14        5.91        5.66      1.84 o 
  -3   3  14       80.03       79.54      2.58 o 
  -2   3  14       19.76       15.73      1.16 o 
  -1   3  14      264.49      267.32      3.40 o 
   0   3  14       14.47       16.54      1.52 o 
   1   3  14       30.05       30.44      1.63 o 
   2   3  14       11.71       11.18      1.05 o 
   3   3  14        0.13        1.07      0.55 o 
   4   3  14      179.18      169.92      3.28 o 
   5   3  14        2.60        3.26      2.21 o 
  -8   4  14        1.84        2.66      2.15 o 
  -7   4  14        5.19        6.04      2.33 o 
  -6   4  14       16.05       17.24      2.87 o 
  -5   4  14        4.57        3.26      2.07 o 
  -4   4  14        0.01       -1.71      1.71 o 
  -3   4  14       51.30       55.22      5.31 o 
  -2   4  14        0.09        0.19      1.50 o 
  -1   4  14        1.29        1.88      1.49 o 
   0   4  14       35.18       33.46      1.51 o 
   1   4  14        2.08        1.20      1.42 o 
   2   4  14        5.20        6.66      1.19 o 
   3   4  14       12.40        8.71      2.09 o 
   4   4  14       20.73       13.47      6.77 o 
  -6   5  14        0.01        1.87      3.24 o 
  -5   5  14       12.76        8.38      3.64 o 
  -4   5  14        6.66        7.39      2.01 o 
  -3   5  14        1.43        1.80      1.84 o 
  -2   5  14        1.31        1.70      1.45 o 
  -1   5  14        0.28        1.58      1.63 o 
   0   5  14        8.26       10.92      1.79 o 
   1   5  14       27.24       32.58      1.26 o 
   2   5  14        1.92        1.89      1.18 o 
   3   5  14        4.02        2.05      2.53 o 
  -4   6  14       19.77       31.45      3.08 o 
  -3   6  14       13.96       10.18      2.20 o 
  -2   6  14        9.25        8.94      2.01 o 
  -1   6  14        7.49        8.71      1.27 o 
   0   6  14        0.82       -0.54      1.63 o 
   1   6  14        1.59        1.17      1.60 o 
  -9   1  15       11.96       14.02      1.72 o 
  -8   1  15        0.56        0.97      0.60 o 
  -7   1  15        1.08        0.73      0.59 o 
  -6   1  15       74.94       67.17      1.62 o 
  -5   1  15        6.31        5.54      1.93 o 
  -4   1  15        1.04        0.11      1.65 o 
  -3   1  15        2.29        2.90      0.87 o 
  -2   1  15       13.61       13.88      1.62 o 
  -1   1  15      122.62      122.48      2.08 o 
   0   1  15        2.06        1.82      1.04 o 
   1   1  15        1.86        2.59      0.99 o 
   2   1  15        2.08        1.11      0.99 o 
   3   1  15       13.03       13.53      0.94 o 
   4   1  15        9.11       10.50      1.14 o 
   5   1  15        5.38       13.72      5.99 o 
   6   1  15        6.92        3.85      4.28 o 
  -9   2  15        0.22        0.12      1.03 o 
  -8   2  15        6.75        3.09      1.49 o 
  -7   2  15        3.80        1.00      1.65 o 
  -6   2  15       45.83       39.28      2.73 o 
  -5   2  15        3.67        4.01      1.65 o 
  -4   2  15      163.20      143.30      3.88 o 
  -3   2  15        0.10        0.91      1.04 o 
  -2   2  15        5.05        2.97      1.51 o 
  -1   2  15      149.57      156.45      3.66 o 
   0   2  15       69.92       71.99      2.67 o 
   1   2  15      188.66      189.51      3.56 o 
   2   2  15        0.01        0.10      0.54 o 
   3   2  15        0.08       -0.03      0.78 o 
   4   2  15       44.15       41.86      2.25 o 
   5   2  15        0.35       -0.58      1.25 o 
  -9   3  15        6.43        4.40      2.09 o 
  -8   3  15        0.13        0.09      1.70 o 
  -7   3  15        4.92        2.20      1.54 o 
  -6   3  15       20.65       18.20      2.25 o 
  -5   3  15       46.80       45.05      3.02 o 
  -4   3  15        6.16        2.87      2.15 o 
  -3   3  15       33.90       30.43      2.06 o 
  -2   3  15       37.96       38.36      1.70 o 
  -1   3  15       96.21       98.88      2.70 o 
   0   3  15      159.59      154.28      2.43 o 
   1   3  15       10.32       11.33      1.79 o 
   2   3  15        0.09        0.45      0.74 o 
   3   3  15       60.88       50.80      3.74 o 
   4   3  15      106.59       90.35      2.84 o 
   5   3  15        1.52        1.93      2.93 o 
  -8   4  15        0.84        1.08      1.97 o 
  -7   4  15       16.19       24.57      2.21 o 
  -6   4  15        1.17       -0.27      2.25 o 
  -5   4  15        1.59        0.68      2.35 o 
  -4   4  15        1.36        0.62      1.98 o 
  -3   4  15        5.00        5.71      2.34 o 
  -2   4  15        2.56        3.14      2.49 o 
  -1   4  15       99.34       98.51      3.11 o 
   0   4  15        1.90        2.94      1.29 o 
   1   4  15        2.65        3.10      1.64 o 
   2   4  15        4.85        4.28      1.09 o 
   3   4  15        1.70        0.76      1.54 o 
   4   4  15      104.70       90.79      6.10 o 
  -6   5  15        7.09        8.37      2.47 o 
  -5   5  15        6.23        6.77      2.80 o 
  -4   5  15        0.41        2.45      3.31 o 
  -3   5  15       15.57       19.85      3.26 o 
  -2   5  15       57.00       59.77      3.17 o 
  -1   5  15        2.95        2.29      1.70 o 
   0   5  15        0.74        1.84      1.06 o 
   1   5  15       27.78       27.43      1.52 o 
   2   5  15       10.90       16.01      2.83 o 
   3   5  15        0.01       -0.47      3.47 o 
  -4   6  15        4.95        5.44      2.43 o 
  -3   6  15       10.74       15.20      2.74 o 
  -2   6  15       39.06       41.43      2.97 o 
  -1   6  15       25.33       29.99      1.93 o 
   0   6  15       11.92       14.10      2.15 o 
  -9   0  16       95.66      120.74      3.50 o 
  -8   0  16       27.57       31.01      2.24 o 
  -7   0  16        0.15       -0.46      1.26 o 
  -6   0  16       69.35       68.49      3.07 o 
  -5   0  16     1289.61     1245.87     19.00 o 
  -4   0  16      609.81      586.75     10.85 o 
  -3   0  16      258.75      230.17      5.07 o 
  -2   0  16        4.08        3.74      2.42 o 
  -1   0  16        7.89        7.29      1.89 o 
   0   0  16      301.63      301.39      6.12 o 
   1   0  16        0.06        0.67      1.93 o 
   2   0  16      106.72      113.69      3.22 o 
   3   0  16       18.94       22.21      1.24 o 
   4   0  16        7.39        7.72      0.82 o 
   5   0  16        0.02        0.21      5.60 o 
  -9   1  16        0.95        0.96      1.69 o 
  -8   1  16        0.02        1.77      1.61 o 
  -7   1  16        0.01       -0.17      0.66 o 
  -6   1  16        5.30        6.31      1.27 o 
  -5   1  16        0.15       -1.09      1.61 o 
  -4   1  16        0.19        1.47      1.62 o 
  -3   1  16       35.80       33.16      1.62 o 
  -2   1  16       30.09       28.09      1.94 o 
  -1   1  16        0.21        0.79      1.09 o 
   0   1  16       27.61       28.61      1.42 o 
   1   1  16        7.23        8.81      1.37 o 
   2   1  16        0.46        2.71      0.88 o 
   3   1  16        1.09        1.08      0.78 o 
   4   1  16       19.29       21.84      1.53 o 
   5   1  16        0.18        0.28      2.83 o 
  -9   2  16        2.32        2.89      1.49 o 
  -8   2  16        0.05        0.54      1.46 o 
  -7   2  16        0.07        0.48      2.38 o 
  -6   2  16      119.64      114.95      3.27 o 
  -5   2  16      102.20       90.79      2.46 o 
  -4   2  16       37.12       41.29      1.22 o 
  -3   2  16       86.69       79.38      1.92 o 
  -2   2  16       61.11       54.42      2.07 o 
  -1   2  16        7.30        9.37      1.38 o 
   0   2  16      137.42      146.60      2.66 o 
   1   2  16      165.42      162.80      3.04 o 
   2   2  16       81.44       85.63      1.86 o 
   3   2  16       21.27       19.94      1.31 o 
   4   2  16        3.75        2.41      1.31 o 
   5   2  16        0.76        0.25      2.60 o 
  -8   3  16       10.12       12.32      1.89 o 
  -7   3  16        3.90        4.30      1.70 o 
  -6   3  16        2.18        2.31      1.72 o 
  -5   3  16        1.73        0.01      1.68 o 
  -4   3  16      139.13      119.06      3.19 o 
  -3   3  16       33.40       25.43      1.90 o 
  -2   3  16      133.20      125.97      2.23 o 
  -1   3  16      114.67      107.89      2.57 o 
   0   3  16       73.04       74.33      1.87 o 
   1   3  16      219.52      219.56      4.65 o 
   2   3  16       10.49        9.88      1.62 o 
   3   3  16       11.55       15.75      2.00 o 
   4   3  16      140.44      133.90      3.47 o 
  -7   4  16        1.24        1.82      2.01 o 
  -6   4  16        9.43        9.31      2.40 o 
  -5   4  16        1.63        4.22      2.25 o 
  -4   4  16       61.84       53.89      3.47 o 
  -3   4  16        0.00        0.22      1.68 o 
  -2   4  16        0.72       -1.76      2.47 o 
  -1   4  16       14.12       17.21      2.42 o 
   0   4  16        0.88       -0.59      1.45 o 
   1   4  16       21.64       21.63      1.69 o 
   2   4  16        0.03        0.12      0.82 o 
   3   4  16        3.55        1.12      1.45 o 
  -6   5  16       10.12       15.48      2.61 o 
  -5   5  16        0.59       -1.01      1.83 o 
  -4   5  16        2.33        1.33      2.06 o 
  -3   5  16        4.00        7.34      2.10 o 
  -2   5  16       67.33       63.95      4.10 o 
  -1   5  16       33.83       33.49      4.18 o 
   0   5  16        2.45        1.49      1.22 o 
   1   5  16        0.56        0.25      1.03 o 
   2   5  16       14.00       17.55      2.93 o 
  -3   6  16        0.13        0.83      1.97 o 
  -2   6  16       73.98       71.93      3.13 o 
  -1   6  16       80.00       77.39      3.45 o 
  -9   1  17       29.46       39.28      2.06 o 
  -8   1  17        9.50       12.67      2.16 o 
  -7   1  17        0.94        0.44      0.96 o 
  -6   1  17       38.24       39.01      1.42 o 
  -5   1  17      583.75      563.68      7.19 o 
  -4   1  17      255.83      257.71      4.32 o 
  -3   1  17        7.22        7.59      1.30 o 
  -2   1  17        3.01        1.98      1.31 o 
  -1   1  17       50.63       50.71      1.88 o 
   0   1  17      210.82      214.94      3.02 o 
   1   1  17       52.61       55.51      1.51 o 
   2   1  17        1.89        4.30      0.93 o 
   3   1  17        0.81        1.66      0.77 o 
   4   1  17        0.09        0.59      0.94 o 
   5   1  17       21.28       20.87      4.30 o 
  -9   2  17        9.58       14.53      1.59 o 
  -8   2  17        2.20        1.60      1.37 o 
  -7   2  17        2.23        2.49      1.87 o 
  -6   2  17       28.66       27.69      2.70 o 
  -5   2  17       10.30       11.70      1.72 o 
  -4   2  17       24.51       26.18      1.85 o 
  -3   2  17        5.37        5.43      1.22 o 
  -2   2  17        0.02       -0.34      1.05 o 
  -1   2  17       22.04       22.81      1.65 o 
   0   2  17        4.65        5.31      1.23 o 
   1   2  17       87.57       84.78      2.22 o 
   2   2  17       61.26       64.14      1.53 o 
   3   2  17        0.56        0.94      0.91 o 
   4   2  17       11.91       13.52      1.54 o 
   5   2  17       17.94        8.60      8.13 o 
  -8   3  17        4.47        4.69      1.54 o 
  -7   3  17        4.02        3.85      1.78 o 
  -6   3  17        5.65        5.57      2.07 o 
  -5   3  17       46.15       40.89      2.79 o 
  -4   3  17        0.60        0.07      1.83 o 
  -3   3  17       29.36       23.75      1.79 o 
  -2   3  17       19.81       18.54      1.38 o 
  -1   3  17       43.35       41.16      1.72 o 
   0   3  17       17.14       16.27      1.21 o 
   1   3  17      111.50      103.28      2.67 o 
   2   3  17       20.44       21.98      1.74 o 
   3   3  17        1.47        1.84      1.39 o 
   4   3  17        0.04        0.49      1.59 o 
  -7   4  17        0.00       -1.91      1.91 o 
  -6   4  17        0.55        2.02      2.16 o 
  -5   4  17       14.03       15.80      3.23 o 
  -4   4  17       20.56       21.17      4.13 o 
  -3   4  17        0.48        0.31      2.01 o 
  -2   4  17        3.88        3.24      1.76 o 
  -1   4  17        3.35        1.77      2.72 o 
   0   4  17       44.19       40.81      2.96 o 
   1   4  17        0.39       -0.06      0.98 o 
   2   4  17        6.01        4.38      2.12 o 
   3   4  17       10.71        6.75      2.29 o 
  -6   5  17        3.59        5.57      2.20 o 
  -5   5  17        4.60        5.41      2.15 o 
  -4   5  17        0.07       -0.22      2.35 o 
  -3   5  17        2.52        3.56      2.02 o 
  -2   5  17       10.31       13.81      2.62 o 
  -1   5  17       14.88       16.25      2.67 o 
   0   5  17       11.61       11.34      1.45 o 
   1   5  17        2.03        1.06      1.13 o 
  -9   0  18       41.18       50.47      4.16 o 
  -8   0  18       16.46       19.99      2.31 o 
  -7   0  18        7.72       12.07      1.38 o 
  -6   0  18       75.83       74.91      5.64 o 
  -5   0  18      290.86      289.34      6.16 o 
  -4   0  18     1013.90     1000.71     18.01 o 
  -3   0  18       13.75       12.47      3.01 o 
  -2   0  18       29.96       30.78      2.91 o 
  -1   0  18       11.14       10.56      2.55 o 
   0   0  18      379.70      394.18     10.35 o 
   1   0  18       89.79       89.53      2.17 o 
   2   0  18        4.25        4.17      1.72 o 
   3   0  18       16.38       15.53      1.21 o 
   4   0  18        5.37        9.28      3.98 o 
   5   0  18       21.57       18.78      4.79 o 
  -9   1  18       13.67       18.31      1.56 o 
  -8   1  18        4.66        4.03      1.51 o 
  -7   1  18       10.95        8.88      0.91 o 
  -6   1  18       12.78        8.80      3.20 o 
  -5   1  18       96.97       82.92      2.59 o 
  -4   1  18       16.63       16.84      2.23 o 
  -3   1  18       50.03       50.90      1.86 o 
  -2   1  18        7.09        7.08      1.76 o 
  -1   1  18        0.07       -0.14      1.21 o 
   0   1  18        4.01        4.11      1.27 o 
   1   1  18       74.95       78.35      1.71 o 
   2   1  18       22.16       22.91      1.32 o 
   3   1  18        0.62        0.64      0.85 o 
   4   1  18        0.00        3.62      1.91 o 
   5   1  18        6.23        9.20      4.71 o 
  -9   2  18        2.01        3.84      1.69 o 
  -8   2  18        0.04        1.54      1.40 o 
  -7   2  18        2.91        4.31      1.96 o 
  -6   2  18        0.08       -1.34      1.66 o 
  -5   2  18       68.32       59.21      2.34 o 
  -4   2  18      141.89      126.98      3.38 o 
  -3   2  18       13.75       14.01      1.46 o 
  -2   2  18       90.30       87.72      2.28 o 
  -1   2  18       69.03       64.12      1.88 o 
   0   2  18        2.00        2.03      1.13 o 
   1   2  18        4.66        5.72      1.44 o 
   2   2  18        9.49       10.22      1.17 o 
   3   2  18        2.46        1.70      1.46 o 
   4   2  18        3.86        2.81      1.82 o 
  -8   3  18        3.25        3.79      1.53 o 
  -7   3  18        2.12        3.91      1.67 o 
  -6   3  18        1.25        3.92      1.84 o 
  -5   3  18      203.79      187.83      3.69 o 
  -4   3  18        2.97        4.72      1.72 o 
  -3   3  18        6.78        9.40      1.37 o 
  -2   3  18       22.18       22.87      1.51 o 
  -1   3  18        0.08        0.19      0.94 o 
   0   3  18       96.10       93.27      2.17 o 
   1   3  18       15.85       13.33      2.77 o 
   2   3  18        0.07        0.92      1.28 o 
   3   3  18        2.50        1.30      1.35 o 
   4   3  18        0.42        0.56      6.50 o 
  -7   4  18        0.33        1.26      1.91 o 
  -6   4  18        5.08        4.20      2.01 o 
  -5   4  18        4.38        4.33      2.04 o 
  -4   4  18       17.38       19.25      2.56 o 
  -3   4  18        0.69       -0.11      1.60 o 
  -2   4  18        0.87        0.88      2.36 o 
  -1   4  18        3.33        6.69      2.49 o 
   0   4  18       30.83       25.22      2.80 o 
   1   4  18        2.10        2.09      1.14 o 
   2   4  18       11.88       13.09      3.17 o 
  -5   5  18        0.53       -0.85      1.96 o 
  -4   5  18        0.00        0.60      2.08 o 
  -3   5  18       11.47       15.98      3.39 o 
  -2   5  18       19.05       25.09      3.50 o 
  -1   5  18        1.12       -0.26      2.09 o 
   0   5  18        3.15        4.07      1.24 o 
   1   5  18        4.25        3.58      1.67 o 
  -9   1  19        2.03        2.88      1.57 o 
  -8   1  19       13.71       19.90      1.75 o 
  -7   1  19        0.13        0.58      0.59 o 
  -6   1  19        1.35        0.81      1.76 o 
  -5   1  19        5.21        3.05      1.60 o 
  -4   1  19      111.12      107.19      2.62 o 
  -3   1  19       30.27       28.51      1.35 o 
  -2   1  19        0.27        0.61      0.97 o 
  -1   1  19       19.99       20.86      1.67 o 
   0   1  19       31.79       33.65      2.06 o 
   1   1  19       44.08       46.14      1.59 o 
   2   1  19       37.34       40.45      1.58 o 
   3   1  19        0.07        0.35      0.94 o 
   4   1  19        0.00        1.10      1.27 o 
  -8   2  19       18.52       15.57      4.48 o 
  -7   2  19        0.11       -1.03      1.89 o 
  -6   2  19        2.53        1.10      2.28 o 
  -5   2  19       26.58       23.76      2.50 o 
  -4   2  19        2.44        0.71      1.06 o 
  -3   2  19       49.44       40.11      1.75 o 
  -2   2  19        6.92        5.71      1.25 o 
  -1   2  19       13.86       14.38      1.39 o 
   0   2  19        4.57        5.55      1.37 o 
   1   2  19       38.83       37.03      2.24 o 
   2   2  19       52.41       54.72      1.57 o 
   3   2  19        0.88        2.33      1.63 o 
   4   2  19        9.52       10.39      1.77 o 
  -8   3  19       17.16       21.03      2.73 o 
  -7   3  19        2.55        2.85      2.11 o 
  -6   3  19        0.84       -0.62      1.51 o 
  -5   3  19       33.21       32.11      2.45 o 
  -4   3  19        3.90        1.62      2.30 o 
  -3   3  19        0.03        1.52      1.19 o 
  -2   3  19       13.13       12.25      1.35 o 
  -1   3  19       15.36       17.80      2.00 o 
   0   3  19        0.12        0.09      1.30 o 
   1   3  19        9.05        4.61      1.37 o 
   2   3  19        1.41        0.92      0.95 o 
   3   3  19        1.66        3.42      1.78 o 
  -7   4  19        1.54        1.74      2.34 o 
  -6   4  19       12.41        9.97      2.59 o 
  -5   4  19        5.15        1.78      2.33 o 
  -4   4  19        1.85        5.74      2.96 o 
  -3   4  19        5.94        4.14      2.82 o 
  -2   4  19        4.95        6.93      1.85 o 
  -1   4  19        0.47       -0.51      1.13 o 
   0   4  19       53.99       48.44      1.94 o 
   1   4  19        2.61        2.54      1.67 o 
   2   4  19       11.62       11.88      3.81 o 
  -5   5  19        1.62        3.11      3.00 o 
  -4   5  19        0.18       -0.96      2.71 o 
  -3   5  19        6.38       13.84      2.37 o 
  -2   5  19       17.36       20.30      3.42 o 
  -1   5  19        6.75       11.10      3.46 o 
   0   5  19        8.23       10.11      1.42 o 
  -9   0  20       31.27       44.19      3.97 o 
  -8   0  20       72.94       92.72      3.08 o 
  -7   0  20       21.64       30.29      5.13 o 
  -6   0  20        0.94        1.45      2.86 o 
  -5   0  20        0.01        0.50      2.27 o 
  -4   0  20      619.26      601.30     10.46 o 
  -3   0  20      107.73      113.53      6.04 o 
  -2   0  20       65.36       63.91      3.70 o 
  -1   0  20        7.12        5.88      1.87 o 
   0   0  20        8.48        7.26      2.02 o 
   1   0  20       32.29       37.08      4.51 o 
   2   0  20       11.83       12.94      1.30 o 
   3   0  20        0.01        0.69      1.26 o 
   4   0  20        0.54        4.75      4.02 o 
  -9   1  20        0.23        0.80      1.17 o 
  -8   1  20       17.84       27.15      3.52 o 
  -7   1  20        3.05        1.43      1.71 o 
  -6   1  20        1.84        1.31      1.97 o 
  -5   1  20       51.82       49.65      1.41 o 
  -4   1  20       80.72       80.64      2.46 o 
  -3   1  20       89.44       89.17      2.71 o 
  -2   1  20       56.61       55.28      3.31 o 
  -1   1  20        2.95        3.59      1.86 o 
   0   1  20        8.08        6.94      1.45 o 
   1   1  20        2.33        0.78      0.86 o 
   2   1  20       47.00       47.29      1.77 o 
   3   1  20       45.79       50.40      5.84 o 
   4   1  20        3.57        2.38      3.30 o 
  -8   2  20        1.87        2.93      2.21 o 
  -7   2  20        8.64       12.50      2.12 o 
  -6   2  20        0.04       -0.20      1.56 o 
  -5   2  20       14.68       10.83      1.69 o 
  -4   2  20       98.88       88.59      3.57 o 
  -3   2  20       67.83       58.00      1.93 o 
  -2   2  20       51.56       50.16      2.07 o 
  -1   2  20       80.62       73.83      2.44 o 
   0   2  20       26.65       25.91      1.75 o 
   1   2  20      134.88      130.95      2.56 o 
   2   2  20      126.99      120.65      2.33 o 
   3   2  20       13.03       15.51      2.65 o 
  -7   3  20        8.58       10.78      2.20 o 
  -6   3  20        1.02        2.56      1.68 o 
  -5   3  20       19.45       20.89      2.06 o 
  -4   3  20       11.38       14.88      2.43 o 
  -3   3  20      132.26      120.18      3.00 o 
  -2   3  20        0.11       -0.54      0.98 o 
  -1   3  20        0.94        0.16      1.02 o 
   0   3  20       28.04       27.78      1.59 o 
   1   3  20        2.31        0.36      1.01 o 
   2   3  20       13.48       16.79      2.72 o 
  -6   4  20        0.07       -1.07      2.01 o 
  -5   4  20        0.28        2.12      2.25 o 
  -4   4  20        0.50       -1.85      2.57 o 
  -3   4  20        0.17        0.12      1.46 o 
  -2   4  20        0.86       -0.65      1.65 o 
  -1   4  20        4.68        2.87      1.59 o 
   0   4  20        0.01        0.48      1.44 o 
   1   4  20        0.12        0.86      1.49 o 
  -4   5  20        0.38       -0.28      1.80 o 
  -3   5  20        7.87        7.59      2.85 o 
  -2   5  20        0.55        0.18      2.10 o 
  -1   5  20        0.83        2.73      2.33 o 
  -8   1  21       46.45       54.17      5.60 o 
  -7   1  21        8.00       12.59      2.33 o 
  -6   1  21        0.12        0.46      0.56 o 
  -5   1  21       41.68       39.83      2.07 o 
  -4   1  21      242.74      234.37      4.40 o 
  -3   1  21      149.28      147.54      2.96 o 
  -2   1  21        0.55        0.60      1.51 o 
  -1   1  21        3.48        2.73      1.24 o 
   0   1  21       23.49       25.60      2.48 o 
   1   1  21       78.18       79.58      1.90 o 
   2   1  21       41.47       40.29      1.46 o 
   3   1  21       10.93        9.62      1.59 o 
  -8   2  21        0.92        0.00      2.33 o 
  -7   2  21        2.08        1.61      2.07 o 
  -6   2  21        3.06        2.29      2.11 o 
  -5   2  21        1.34        1.29      1.01 o 
  -4   2  21       33.98       35.17      1.65 o 
  -3   2  21        8.39       11.43      1.47 o 
  -2   2  21        1.13        1.10      1.31 o 
  -1   2  21        3.86        2.83      1.44 o 
   0   2  21        2.23        2.72      1.35 o 
   1   2  21        0.16        1.09      1.38 o 
   2   2  21       10.94       10.64      2.09 o 
   3   2  21        6.41        5.31      1.69 o 
  -7   3  21        1.35        3.36      2.31 o 
  -6   3  21        2.15        1.53      1.87 o 
  -5   3  21       16.47       18.75      2.85 o 
  -4   3  21       12.40       10.10      2.84 o 
  -3   3  21        1.07        0.08      1.14 o 
  -2   3  21        4.26        3.59      1.71 o 
  -1   3  21       11.79       10.25      1.50 o 
   0   3  21        8.32       10.18      1.68 o 
   1   3  21        5.08        3.12      1.50 o 
   2   3  21        2.80        0.78      1.84 o 
  -6   4  21        7.77       11.04      2.86 o 
  -5   4  21        0.21        1.44      2.31 o 
  -4   4  21       41.87       38.37      7.78 o 
  -3   4  21        5.75        5.06      1.84 o 
  -2   4  21        0.55        0.07      2.25 o 
  -1   4  21        0.38       -0.24      1.09 o 
   0   4  21        1.65        1.47      1.72 o 
   1   4  21        2.47        2.44      2.87 o 
  -8   0  22       29.47       36.01      4.08 o 
  -7   0  22       19.90       26.15      5.45 o 
  -6   0  22       17.96       22.42      3.79 o 
  -5   0  22       33.71       29.89      3.09 o 
  -4   0  22      239.39      222.32      8.53 o 
  -3   0  22       21.87       22.23      2.77 o 
  -2   0  22       28.89       29.60      2.19 o 
  -1   0  22        0.04        0.78      1.52 o 
   0   0  22        8.76        9.88      2.17 o 
   1   0  22       35.05       36.41      2.40 o 
   2   0  22       12.52       12.77      1.65 o 
   3   0  22       21.08       33.37      8.56 o 
  -8   1  22        0.51        1.32      1.40 o 
  -7   1  22        6.02        5.49      2.05 o 
  -6   1  22        0.19        0.04      0.88 o 
  -5   1  22        0.30        1.00      1.19 o 
  -4   1  22        1.19        1.37      1.52 o 
  -3   1  22      189.90      186.56      3.08 o 
  -2   1  22        4.69        6.72      1.51 o 
  -1   1  22       15.53       17.33      1.53 o 
   0   1  22        7.81        6.53      1.12 o 
   1   1  22       14.64       14.32      1.51 o 
   2   1  22       34.00       32.23      2.23 o 
   3   1  22        0.56        0.06      1.37 o 
  -8   2  22        4.48        5.54      2.27 o 
  -7   2  22        3.32        3.70      2.81 o 
  -6   2  22        1.80        2.18      2.14 o 
  -5   2  22        1.84        1.61      1.96 o 
  -4   2  22        6.76        5.68      1.33 o 
  -3   2  22        3.64        5.43      2.29 o 
  -2   2  22        1.32        0.90      1.28 o 
  -1   2  22       19.21       19.95      2.30 o 
   0   2  22       17.00       16.97      1.89 o 
   1   2  22       21.61       24.62      1.36 o 
   2   2  22        4.97        4.11      2.00 o 
  -7   3  22        2.88        3.40      2.83 o 
  -6   3  22        1.27        0.45      2.08 o 
  -5   3  22        1.85        2.68      3.10 o 
  -4   3  22       52.00       57.02      2.71 o 
  -3   3  22       27.88       28.00      1.99 o 
  -2   3  22        9.17        8.44      1.55 o 
  -1   3  22        3.63        5.67      1.40 o 
   0   3  22        1.23        0.79      1.40 o 
   1   3  22        7.76        3.56      1.44 o 
  -5   4  22        0.22       -0.86      2.17 o 
  -4   4  22       38.06       40.56      3.33 o 
  -3   4  22        0.61        1.70      2.31 o 
  -2   4  22       13.52       18.33      2.22 o 
  -1   4  22       10.73       13.19      1.66 o 
   0   4  22        5.50        4.96      1.54 o 
  -8   1  23        1.01        2.82      2.65 o 
  -7   1  23        0.11       -0.10      1.94 o 
  -6   1  23        4.85        5.89      0.78 o 
  -5   1  23        1.02        0.82      1.24 o 
  -4   1  23        0.02        0.28      1.38 o 
  -3   1  23       85.52       81.59      2.14 o 
  -2   1  23       33.09       32.76      1.93 o 
  -1   1  23        2.48        2.13      1.46 o 
   0   1  23       16.00       16.39      1.48 o 
   1   1  23       10.12       12.60      1.43 o 
   2   1  23       32.29       32.72      2.43 o 
  -7   2  23       47.92       68.60      3.63 o 
  -6   2  23        0.35       -0.72      1.87 o 
  -5   2  23        0.53        0.60      1.82 o 
  -4   2  23        0.01        0.25      1.32 o 
  -3   2  23       23.69       30.48      1.75 o 
  -2   2  23        4.23        3.49      1.50 o 
  -1   2  23        8.14        7.32      1.60 o 
   0   2  23        0.89        1.90      1.16 o 
   1   2  23        3.73        2.70      1.43 o 
  -6   3  23        1.32        0.81      1.93 o 
  -5   3  23        4.16        1.24      2.03 o 
  -4   3  23       12.65       12.42      2.61 o 
  -3   3  23        2.90        5.61      2.47 o 
  -2   3  23        2.37        1.98      1.72 o 
  -1   3  23        0.02        0.57      1.29 o 
   0   3  23        3.34        3.30      1.51 o 
  -4   4  23       13.73       13.26      2.60 o 
  -3   4  23        0.02       -0.93      1.87 o 
  -2   4  23        0.09        1.40      2.29 o 
  -7   0  24       12.19       11.16      4.77 o 
  -6   0  24        4.67        7.44      2.80 o 
  -5   0  24        3.92        7.20      3.17 o 
  -4   0  24       49.62       57.99      5.78 o 
  -3   0  24       92.10       86.91      2.66 o 
  -2   0  24        2.53        2.36      2.04 o 
  -1   0  24       10.54       13.57      2.25 o 
   0   0  24        1.35        1.29      1.48 o 
   1   0  24       15.61       14.03      2.79 o 
  -7   1  24       29.29       37.04      2.90 o 
  -6   1  24        0.14       -1.81      2.05 o 
  -5   1  24        0.03        0.28      1.20 o 
  -4   1  24        3.88        6.35      1.67 o 
  -3   1  24       62.04       63.80      2.61 o 
  -2   1  24        4.45        6.59      1.28 o 
  -1   1  24       37.79       41.12      1.66 o 
   0   1  24       12.42       14.15      2.18 o 
   1   1  24        2.81        1.98      1.02 o 
  -7   2  24        2.63        3.15      3.61 o 
  -6   2  24       15.23       18.50      2.73 o 
  -5   2  24        0.83        0.59      2.11 o 
  -4   2  24        5.08        5.92      1.61 o 
  -3   2  24       77.55       72.63      2.61 o 
  -2   2  24      145.01      129.71      3.48 o 
  -1   2  24        0.30        0.91      1.34 o 
   0   2  24       10.14       11.68      1.37 o 
   1   2  24        5.61        4.45      1.30 o 
  -5   3  24        1.17        0.45      2.37 o 
  -4   3  24        5.78        5.84      2.34 o 
  -3   3  24       23.16       24.90      2.53 o 
  -2   3  24        1.10        0.19      1.35 o 
  -1   3  24        2.63        3.49      1.32 o 
   0   3  24        4.73        4.36      4.75 o 
  -7   1  25       31.95       40.88      2.74 o 
  -6   1  25        5.08        6.19      2.63 o 
  -5   1  25        2.24        1.51      0.98 o 
  -4   1  25        3.73        2.18      1.50 o 
  -3   1  25       53.95       52.36      2.69 o 
  -2   1  25       19.66       22.36      2.57 o 
  -1   1  25        0.03       -0.03      1.31 o 
   0   1  25        4.33        4.57      1.28 o 
  -6   2  25        0.00        0.34      1.79 o 
  -5   2  25        1.41        1.35      1.91 o 
  -4   2  25       14.19       14.34      1.99 o 
  -3   2  25       44.82       46.04      2.47 o 
  -2   2  25       22.63       27.55      2.01 o 
  -1   2  25        0.23        0.14      1.20 o 
   0   2  25        0.77        0.94      1.20 o 
  -4   3  25        0.72        2.75      2.75 o 
  -3   3  25        2.25        1.41      1.84 o 
  -2   3  25        7.28        9.76      2.04 o 
  -6   0  26        2.11        4.62      2.88 o 
  -5   0  26        0.00       -1.13      3.19 o 
  -4   0  26        3.93        4.57      1.57 o 
  -3   0  26       20.17       24.38      3.36 o 
  -2   0  26       53.78       58.34      3.43 o 
  -1   0  26       15.87       16.22      2.56 o 
   0   0  26        9.39        7.85      2.40 o 
  -6   1  26       19.85       27.20      6.18 o 
  -5   1  26        3.70        3.28      1.42 o 
  -4   1  26        3.87        3.70      1.60 o 
  -3   1  26       30.56       31.57      1.98 o 
  -2   1  26       15.94       15.36      2.06 o 
  -1   1  26        0.02        0.48      1.19 o 
  -5   2  26        0.23        1.48      2.25 o 
  -4   2  26        0.76        1.88      1.96 o 
  -3   2  26        0.49        0.46      1.87 o 
  -2   2  26       10.43       12.91      1.67 o 
  -1   2  26        0.24        1.70      1.31 o 
  -5   1  27        6.04        7.07      2.10 o 
  -4   1  27        0.02        0.01      1.16 o 
  -3   1  27        0.90        0.21      1.19 o 
  -2   1  27       16.54       15.30      1.67 o 
                                                 
